# Supplementary material for: A Biomimetic Treadmill-Driven Ankle Exoskeleton: A Study in Able-Bodied Individuals
Source: Biomimetics (Basel). 2025 Sep 21;10(9):635. doi: 10.3390/biomimetics10090635 (PMC12468005; doi:10.3390/biomimetics10090635)
Supplement: Supplementary file 1 [file biomimetics-10-00635-s001.zip]

Archive with 5 entries (3 files):
- biomimetics-3861006-supplementary/
- biomimetics-3861006-supplementary/Supplementary Files/
- biomimetics-3861006-supplementary/Supplementary Files/Full_Statistics_Summary.txt
- biomimetics-3861006-supplementary/Supplementary Files/Subject_walking_with_AN-EXTRA-Push.mp4
- biomimetics-3861006-supplementary/Supplementary Files/SupplementaryFile1.pdf
