# Supplementary material for: A Biomimetic Treadmill-Driven Ankle Exoskeleton: A Study in Able-Bodied Individuals
Source: Biomimetics (Basel). 2025 Sep 21;10(9):635. doi: 10.3390/biomimetics10090635 (PMC12468005; doi:10.3390/biomimetics10090635)
Supplement: Supplementary file 1 [file biomimetics-10-00635-s001.zip › biomimetics-3861006-supplementary/Supplementary Files/Full_Statistics_Summary.txt]

#The file is formatted like so:
#------------------
#name of test/tested variable
#effect size
#effect size interpretation
#test statistic result (F for RM_ANOVA)
#p value of RM_ANOVA (p-GG-corr if Greenhouse–Geisser correction was used, p-unc if not)
#
#POST HOC TEST RESULT TABLE WITH ONLY SIGNIFICANT RESULTS
#------------------


LSOL_integ
partial effect size eta squared: 0.5768732432044962
effect size is large
test statistic F: 13.633579865602723
p-GG-corr: 7.565024626052244e-06
      Contrast              A            B  Paired  Parametric          T   dof alternative         p-unc    p-corr p-adjust       BF10    hedges
5   conditions   Early_k2  Transparent    True        True  -5.160570  10.0   two-sided  4.248764e-04  0.001947   fdr_bh     83.454 -0.489675
7   conditions   Early_k2    Late_k1    True        True  -3.533042  10.0   two-sided  5.419247e-03  0.017533   fdr_bh      9.957 -0.330575
9   conditions   Early_k2   ZeroTorque    True        True -11.166750  10.0   two-sided  5.730733e-07  0.000022   fdr_bh  2.631e+04 -0.997398
14  conditions    Late_k2  Transparent    True        True  -3.418160  10.0   two-sided  6.567682e-03  0.020068   fdr_bh      8.511 -0.321513
18  conditions    Late_k2   ZeroTorque    True        True  -9.284798  10.0   two-sided  3.124435e-06  0.000043   fdr_bh   5889.016 -0.826611
22  conditions  Medium_k2  Transparent    True        True  -4.008402  10.0   two-sided  2.484443e-03  0.009760   fdr_bh     18.932 -0.392938
26  conditions  Medium_k2   ZeroTorque    True        True  -9.743227  10.0   two-sided  2.016486e-06  0.000037   fdr_bh   8658.846 -0.923880
29  conditions   Early_k3  Transparent    True        True  -5.239690  10.0   two-sided  3.789679e-04  0.001895   fdr_bh     91.969 -0.628222
30  conditions   Early_k3   Early_k1    True        True  -3.600503  10.0   two-sided  4.843864e-03  0.016651   fdr_bh     10.915 -0.389847
31  conditions   Early_k3    Late_k1    True        True  -3.845698  10.0   two-sided  3.234853e-03  0.011861   fdr_bh     15.217 -0.465398
32  conditions   Early_k3  Medium_k1    True        True  -3.383281  10.0   two-sided  6.964067e-03  0.020159   fdr_bh      8.114 -0.503143
33  conditions   Early_k3   ZeroTorque    True        True  -8.956008  10.0   two-sided  4.324341e-06  0.000048   fdr_bh   4425.828 -1.145599
39  conditions    Late_k3   ZeroTorque    True        True  -5.639243  10.0   two-sided  2.156365e-04  0.001318   fdr_bh    148.746 -0.916337
40  conditions  Medium_k3  Transparent    True        True  -4.747075  10.0   two-sided  7.836881e-04  0.003316   fdr_bh      49.71 -0.622079
42  conditions  Medium_k3    Late_k1    True        True  -3.311963  10.0   two-sided  7.853257e-03  0.021596   fdr_bh       7.36 -0.455130
44  conditions  Medium_k3   ZeroTorque    True        True  -8.160519  10.0   two-sided  9.890201e-06  0.000091   fdr_bh   2143.479 -1.152502
48  conditions    Transparent   ZeroTorque    True        True  -7.749461  10.0   two-sided  1.554231e-05  0.000107   fdr_bh   1444.315 -0.529806
51  conditions     Early_k1   ZeroTorque    True        True  -8.007233  10.0   two-sided  1.168209e-05  0.000092   fdr_bh   1853.139 -0.744513
53  conditions      Late_k1   ZeroTorque    True        True -10.753672  10.0   two-sided  8.135071e-07  0.000022   fdr_bh   1.93e+04 -0.690737
54  conditions    Medium_k1   ZeroTorque    True        True  -5.323277  10.0   two-sided  3.361709e-04  0.001849   fdr_bh     101.84 -0.683147
------------------
LSOL_and_LTA_integ
partial effect size eta squared: 0.18118188983384656
effect size is large
test statistic F: 2.212724506021018
p-unc: 0.02277142655917661
      Contrast            A           B  Paired  Parametric         T   dof alternative     p-unc    p-corr p-adjust     BF10    hedges
18  conditions  Late_k2  ZeroTorque    True        True -6.065977  10.0   two-sided  0.000121  0.006656   fdr_bh  244.077 -0.386953
------------------
LTA_integ
partial effect size eta squared: 0.21396470143840918
effect size is large
test statistic F: 2.72207497334986
p-GG-corr: 0.041482824710008616
Empty DataFrame
Columns: [Contrast, A, B, Paired, Parametric, T, dof, alternative, p-unc, p-corr, p-adjust, BF10, hedges]
Index: []
------------------
LGASL_integ
partial effect size eta squared: 0.3204316185494379
effect size is large
test statistic F: 4.715222592691343
p-GG-corr: 0.013785224110503992
      Contrast              A           B  Paired  Parametric         T   dof alternative     p-unc    p-corr p-adjust     BF10    hedges
9   conditions   Early_k2  ZeroTorque    True        True -5.440671  10.0   two-sided  0.000285  0.004115   fdr_bh  117.374 -0.822653
18  conditions    Late_k2  ZeroTorque    True        True -7.303780  10.0   two-sided  0.000026  0.001424   fdr_bh   925.85 -0.866236
26  conditions  Medium_k2  ZeroTorque    True        True -4.606844  10.0   two-sided  0.000970  0.008891   fdr_bh   41.542 -0.718091
33  conditions   Early_k3  ZeroTorque    True        True -3.774995  10.0   two-sided  0.003632  0.024968   fdr_bh   13.831 -0.671530
39  conditions    Late_k3  ZeroTorque    True        True -3.235001  10.0   two-sided  0.008945  0.049197   fdr_bh    6.623 -0.588796
44  conditions  Medium_k3  ZeroTorque    True        True -5.297006  10.0   two-sided  0.000349  0.004115   fdr_bh   98.636 -0.958301
45  conditions    Transparent  Early_k1    True        True  3.898423  10.0   two-sided  0.002969  0.023325   fdr_bh   16.336  0.421048
51  conditions     Early_k1  ZeroTorque    True        True -6.182214  10.0   two-sided  0.000104  0.002856   fdr_bh  278.423 -0.752130
53  conditions      Late_k1  ZeroTorque    True        True -5.248676  10.0   two-sided  0.000374  0.004115   fdr_bh   92.986 -0.645098
54  conditions    Medium_k1  ZeroTorque    True        True -3.641970  10.0   two-sided  0.004522  0.027635   fdr_bh   11.549 -0.644327
------------------
LHAM_integ
partial effect size eta squared: 0.267734430828556
effect size is large
test statistic F: 3.6562477071193813
p-GG-corr: 0.038408868503657
Empty DataFrame
Columns: [Contrast, A, B, Paired, Parametric, T, dof, alternative, p-unc, p-corr, p-adjust, BF10, hedges]
Index: []
------------------
RHAM_integ
partial effect size eta squared: 0.21471476147819032
effect size is large
test statistic F: 2.734226379733828
p-unc: 0.005142867720170985
      Contrast              A            B  Paired  Parametric         T   dof alternative     p-unc    p-corr p-adjust    BF10    hedges
14  conditions    Late_k2  Transparent    True        True -4.190961  10.0   two-sided  0.001855  0.031568   fdr_bh  24.137 -0.603583
22  conditions  Medium_k2  Transparent    True        True -4.146937  10.0   two-sided  0.001990  0.031568   fdr_bh  22.769 -0.515659
26  conditions  Medium_k2   ZeroTorque    True        True -4.057474  10.0   two-sided  0.002296  0.031568   fdr_bh  20.215 -0.685847
44  conditions  Medium_k3   ZeroTorque    True        True -3.855930  10.0   two-sided  0.003181  0.034994   fdr_bh  15.428 -0.583834
51  conditions     Early_k1   ZeroTorque    True        True -4.243955  10.0   two-sided  0.001706  0.031568   fdr_bh  25.888 -0.766491
------------------
LSOL_peak
partial effect size eta squared: 0.5994118963705659
effect size is large
test statistic F: 14.963297485365532
p-unc: 5.873236961891016e-16
      Contrast              A            B  Paired  Parametric         T   dof alternative     p-unc    p-corr p-adjust      BF10    hedges
5   conditions   Early_k2  Transparent    True        True -6.701523  10.0   two-sided  0.000054  0.000467   fdr_bh   493.098 -0.671892
6   conditions   Early_k2   Early_k1    True        True -3.481774  10.0   two-sided  0.005904  0.014759   fdr_bh     9.284 -0.531173
7   conditions   Early_k2    Late_k1    True        True -3.498035  10.0   two-sided  0.005745  0.014759   fdr_bh     9.492 -0.510681
8   conditions   Early_k2  Medium_k1    True        True -3.145124  10.0   two-sided  0.010419  0.019760   fdr_bh     5.855 -0.556577
9   conditions   Early_k2   ZeroTorque    True        True -6.117600  10.0   two-sided  0.000113  0.000622   fdr_bh   258.818 -0.962751
14  conditions    Late_k2  Transparent    True        True -7.190215  10.0   two-sided  0.000030  0.000467   fdr_bh   824.294 -0.486651
15  conditions    Late_k2   Early_k1    True        True -2.968950  10.0   two-sided  0.014071  0.024965   fdr_bh     4.601 -0.373691
16  conditions    Late_k2    Late_k1    True        True -3.291047  10.0   two-sided  0.008136  0.017898   fdr_bh     7.152 -0.357017
17  conditions    Late_k2  Medium_k1    True        True -2.693095  10.0   two-sided  0.022579  0.036526   fdr_bh     3.161 -0.405285
18  conditions    Late_k2   ZeroTorque    True        True -6.551821  10.0   two-sided  0.000065  0.000467   fdr_bh   419.345 -0.773870
22  conditions  Medium_k2  Transparent    True        True -7.492097  10.0   two-sided  0.000021  0.000467   fdr_bh  1119.653 -0.537517
23  conditions  Medium_k2   Early_k1    True        True -3.224097  10.0   two-sided  0.009112  0.018561   fdr_bh     6.525 -0.418424
24  conditions  Medium_k2    Late_k1    True        True -3.561538  10.0   two-sided  0.005168  0.014759   fdr_bh    10.351 -0.400870
25  conditions  Medium_k2  Medium_k1    True        True -2.907461  10.0   two-sided  0.015633  0.026337   fdr_bh      4.23 -0.448285
26  conditions  Medium_k2   ZeroTorque    True        True -6.897615  10.0   two-sided  0.000042  0.000467   fdr_bh   607.664 -0.823976
27  conditions   Early_k3  Late_k3    True        True -2.525938  10.0   two-sided  0.030080  0.047268   fdr_bh     2.525 -0.149344
29  conditions   Early_k3  Transparent    True        True -6.886614  10.0   two-sided  0.000043  0.000467   fdr_bh   600.642 -0.747973
30  conditions   Early_k3   Early_k1    True        True -4.109536  10.0   two-sided  0.002112  0.008245   fdr_bh    21.666 -0.607847
31  conditions   Early_k3    Late_k1    True        True -4.070450  10.0   two-sided  0.002249  0.008245   fdr_bh    20.567 -0.587146
32  conditions   Early_k3  Medium_k1    True        True -3.655938  10.0   two-sided  0.004419  0.014759   fdr_bh     11.77 -0.630111
33  conditions   Early_k3   ZeroTorque    True        True -6.511921  10.0   two-sided  0.000068  0.000467   fdr_bh   401.473 -1.024207
35  conditions    Late_k3  Transparent    True        True -6.543271  10.0   two-sided  0.000065  0.000467   fdr_bh   415.455 -0.627132
36  conditions    Late_k3   Early_k1    True        True -3.173669  10.0   two-sided  0.009926  0.019497   fdr_bh     6.089 -0.494427
37  conditions    Late_k3    Late_k1    True        True -3.231199  10.0   two-sided  0.009003  0.018561   fdr_bh     6.589 -0.475002
38  conditions    Late_k3  Medium_k1    True        True -2.901161  10.0   two-sided  0.015802  0.026337   fdr_bh     4.194 -0.521339
39  conditions    Late_k3   ZeroTorque    True        True -5.882659  10.0   two-sided  0.000155  0.000773   fdr_bh   197.757 -0.915830
40  conditions  Medium_k3  Transparent    True        True -5.547399  10.0   two-sided  0.000245  0.001123   fdr_bh   133.378 -0.632210
41  conditions  Medium_k3   Early_k1    True        True -3.322557  10.0   two-sided  0.007714  0.017898   fdr_bh     7.467 -0.502971
42  conditions  Medium_k3    Late_k1    True        True -3.299191  10.0   two-sided  0.008024  0.017898   fdr_bh     7.232 -0.483922
43  conditions  Medium_k3  Medium_k1    True        True -2.985522  10.0   two-sided  0.013678  0.024965   fdr_bh     4.706 -0.529437
44  conditions  Medium_k3   ZeroTorque    True        True -6.116992  10.0   two-sided  0.000113  0.000622   fdr_bh    258.64 -0.914933
48  conditions    Transparent   ZeroTorque    True        True -3.618376  10.0   two-sided  0.004702  0.014759   fdr_bh    11.184 -0.299530
51  conditions     Early_k1   ZeroTorque    True        True -4.293042  10.0   two-sided  0.001579  0.006679   fdr_bh    27.616 -0.330104
53  conditions      Late_k1   ZeroTorque    True        True -3.519375  10.0   two-sided  0.005544  0.014759   fdr_bh     9.773 -0.334623
54  conditions    Medium_k1   ZeroTorque    True        True -3.495929  10.0   two-sided  0.005766  0.014759   fdr_bh     9.465 -0.273998
------------------
LGASL_peak
partial effect size eta squared: 0.31707138996258954
effect size is large
test statistic F: 4.642818960904574
p-unc: 1.9933843949905173e-05
      Contrast              A            B  Paired  Parametric         T   dof alternative     p-unc    p-corr p-adjust    BF10    hedges
5   conditions   Early_k2  Transparent    True        True -4.027578  10.0   two-sided  0.002409  0.022081   fdr_bh  19.424 -0.367050
9   conditions   Early_k2   ZeroTorque    True        True -4.647988  10.0   two-sided  0.000911  0.022029   fdr_bh  43.797 -0.510214
14  conditions    Late_k2  Transparent    True        True -3.860087  10.0   two-sided  0.003160  0.024827   fdr_bh  15.515 -0.372372
18  conditions    Late_k2   ZeroTorque    True        True -4.728157  10.0   two-sided  0.000806  0.022029   fdr_bh  48.526 -0.515695
22  conditions  Medium_k2  Transparent    True        True -3.759967  10.0   two-sided  0.003722  0.025591   fdr_bh  13.553 -0.355041
26  conditions  Medium_k2   ZeroTorque    True        True -4.454426  10.0   two-sided  0.001227  0.022029   fdr_bh  34.107 -0.500882
39  conditions    Late_k3   ZeroTorque    True        True -3.298627  10.0   two-sided  0.008032  0.044177   fdr_bh   7.226 -0.449261
40  conditions  Medium_k3  Transparent    True        True -4.142882  10.0   two-sided  0.002003  0.022029   fdr_bh  22.647 -0.404970
42  conditions  Medium_k3    Late_k1    True        True -3.533715  10.0   two-sided  0.005413  0.033081   fdr_bh   9.966 -0.220564
44  conditions  Medium_k3   ZeroTorque    True        True -4.252873  10.0   two-sided  0.001682  0.022029   fdr_bh  26.194 -0.541382
------------------
RSOL_and_RTA_peak
partial effect size eta squared: 0.2136212760500783
effect size is large
test statistic F: 2.71651901995866
p-unc: 0.005413279952588569
Empty DataFrame
Columns: [Contrast, A, B, Paired, Parametric, T, dof, alternative, p-unc, p-corr, p-adjust, BF10, hedges]
Index: []
------------------
RTA_peak
partial effect size eta squared: 0.2060771290418204
effect size is large
test statistic F: 2.5956819809600327
p-unc: 0.007671435393144819
Empty DataFrame
Columns: [Contrast, A, B, Paired, Parametric, T, dof, alternative, p-unc, p-corr, p-adjust, BF10, hedges]
Index: []
------------------
LAnkleMomentBIO_integ
partial effect size eta squared: 0.5740398955631815
effect size is large
test statistic F: 13.476377003009379
p-GG-corr: 7.137699751353764e-06
      Contrast              A              B  Paired  Parametric         T   dof alternative     p-unc    p-corr p-adjust      BF10    hedges
2   conditions   Early_k2   Early_k3    True        True  4.002725  10.0   two-sided  0.002507  0.009193   fdr_bh    18.789  0.280038
9   conditions   Early_k2     ZeroTorque    True        True -5.887634  10.0   two-sided  0.000154  0.000939   fdr_bh   198.899 -0.792591
11  conditions    Late_k2   Early_k3    True        True  4.826404  10.0   two-sided  0.000696  0.003825   fdr_bh    54.978  0.416690
12  conditions    Late_k2    Late_k3    True        True  3.684502  10.0   two-sided  0.004215  0.012634   fdr_bh    12.235  0.306712
13  conditions    Late_k2  Medium_k3    True        True  4.367978  10.0   two-sided  0.001404  0.005938   fdr_bh    30.469  0.366640
18  conditions    Late_k2     ZeroTorque    True        True -6.671567  10.0   two-sided  0.000056  0.000437   fdr_bh   477.452 -0.645529
19  conditions  Medium_k2   Early_k3    True        True  3.390853  10.0   two-sided  0.006876  0.016443   fdr_bh     8.199  0.372340
20  conditions  Medium_k2    Late_k3    True        True  3.440078  10.0   two-sided  0.006331  0.016443   fdr_bh      8.77  0.253948
21  conditions  Medium_k2  Medium_k3    True        True  3.747545  10.0   two-sided  0.003799  0.012413   fdr_bh    13.327  0.319268
26  conditions  Medium_k2     ZeroTorque    True        True -7.927292  10.0   two-sided  0.000013  0.000191   fdr_bh  1716.334 -0.741344
29  conditions   Early_k3    Transparent    True        True -3.741574  10.0   two-sided  0.003837  0.012413   fdr_bh     13.22 -0.602383
31  conditions   Early_k3      Late_k1    True        True -4.018601  10.0   two-sided  0.002444  0.009193   fdr_bh    19.192 -0.526250
32  conditions   Early_k3    Medium_k1    True        True -3.040496  10.0   two-sided  0.012452  0.027394   fdr_bh     5.074 -0.471511
33  conditions   Early_k3     ZeroTorque    True        True -7.250086  10.0   two-sided  0.000028  0.000267   fdr_bh   876.492 -1.036297
35  conditions    Late_k3    Transparent    True        True -3.320049  10.0   two-sided  0.007747  0.017753   fdr_bh     7.441 -0.511389
37  conditions    Late_k3      Late_k1    True        True -3.609049  10.0   two-sided  0.004776  0.013133   fdr_bh    11.043 -0.423736
39  conditions    Late_k3     ZeroTorque    True        True -7.850021  10.0   two-sided  0.000014  0.000191   fdr_bh  1592.884 -0.976764
40  conditions  Medium_k3    Transparent    True        True -3.663400  10.0   two-sided  0.004364  0.012634   fdr_bh     11.89 -0.558190
42  conditions  Medium_k3      Late_k1    True        True -4.581884  10.0   two-sided  0.001008  0.005039   fdr_bh    40.228 -0.477434
43  conditions  Medium_k3    Medium_k1    True        True -3.400049  10.0   two-sided  0.006771  0.016443   fdr_bh     8.303 -0.421079
44  conditions  Medium_k3     ZeroTorque    True        True -9.028252  10.0   two-sided  0.000004  0.000149   fdr_bh  4715.689 -0.998500
48  conditions    Transparent     ZeroTorque    True        True -4.495124  10.0   two-sided  0.001152  0.005279   fdr_bh    35.958 -0.392631
51  conditions     Early_k1     ZeroTorque    True        True -7.203308  10.0   two-sided  0.000029  0.000267   fdr_bh    835.46 -0.669202
53  conditions      Late_k1     ZeroTorque    True        True -8.730229  10.0   two-sided  0.000005  0.000149   fdr_bh  3620.755 -0.558703
54  conditions    Medium_k1     ZeroTorque    True        True -6.388831  10.0   two-sided  0.000079  0.000546   fdr_bh   350.646 -0.627260
------------------
LAnkleMomentEXO_integ
partial effect size eta squared: 0.9588532313771508
effect size is large
test statistic F: 233.032450291781
p-GG-corr: 1.0075564316465414e-15
      Contrast              A              B  Paired  Parametric          T   dof alternative         p-unc        p-corr p-adjust       BF10    hedges
0   conditions   Early_k2    Late_k2    True        True   8.912305  10.0   two-sided  4.518484e-06  5.917063e-06   fdr_bh   4258.403  1.280068
1   conditions   Early_k2  Medium_k2    True        True   3.789378  10.0   two-sided  3.547000e-03  3.751634e-03   fdr_bh     14.103  0.670104
2   conditions   Early_k2   Early_k3    True        True  -9.983847  10.0   two-sided  1.613278e-06  2.218257e-06   fdr_bh  1.054e+04 -1.333410
4   conditions   Early_k2  Medium_k3    True        True  -2.450259  10.0   two-sided  3.424262e-02  3.487674e-02   fdr_bh      2.283 -0.442464
5   conditions   Early_k2    Transparent    True        True  14.398936  10.0   two-sided  5.176142e-08  1.294035e-07   fdr_bh  2.226e+05  3.976892
6   conditions   Early_k2     Early_k1    True        True  11.040686  10.0   two-sided  6.369760e-07  9.219390e-07   fdr_bh  2.396e+04  2.410238
7   conditions   Early_k2      Late_k1    True        True  11.876686  10.0   two-sided  3.219243e-07  4.918288e-07   fdr_bh  4.385e+04  2.740290
8   conditions   Early_k2    Medium_k1    True        True  10.850401  10.0   two-sided  7.486661e-07  1.055811e-06   fdr_bh  2.077e+04  2.556629
9   conditions   Early_k2     ZeroTorque    True        True  19.943725  10.0   two-sided  2.205997e-09  1.102999e-08   fdr_bh  3.727e+06  8.069795
10  conditions    Late_k2  Medium_k2    True        True -11.967163  10.0   two-sided  2.997658e-07  4.710606e-07   fdr_bh  4.671e+04 -0.695379
11  conditions    Late_k2   Early_k3    True        True -12.057817  10.0   two-sided  2.792260e-07  4.516890e-07   fdr_bh  4.975e+04 -2.502616
12  conditions    Late_k2    Late_k3    True        True  -8.677896  10.0   two-sided  5.735627e-06  7.169534e-06   fdr_bh   3454.202 -1.207952
13  conditions    Late_k2  Medium_k3    True        True  -9.295035  10.0   two-sided  3.093443e-06  4.149741e-06   fdr_bh   5940.875 -1.687376
14  conditions    Late_k2    Transparent    True        True  16.669809  10.0   two-sided  1.263009e-08  4.086207e-08   fdr_bh  7.832e+05  3.048803
15  conditions    Late_k2     Early_k1    True        True  12.315379  10.0   two-sided  2.288117e-07  3.813528e-07   fdr_bh  5.936e+04  1.211105
16  conditions    Late_k2      Late_k1    True        True  12.896539  10.0   two-sided  1.479478e-07  2.620799e-07   fdr_bh  8.743e+04  1.600347
17  conditions    Late_k2    Medium_k1    True        True  11.787802  10.0   two-sided  3.454480e-07  5.135037e-07   fdr_bh  4.119e+04  1.384516
18  conditions    Late_k2     ZeroTorque    True        True  20.606688  10.0   two-sided  1.602064e-09  1.056425e-08   fdr_bh  4.963e+06  8.296361
19  conditions  Medium_k2   Early_k3    True        True  -8.800005  10.0   two-sided  5.062289e-06  6.475021e-06   fdr_bh   3854.119 -1.993623
20  conditions  Medium_k2    Late_k3    True        True  -3.612130  10.0   two-sided  4.751282e-03  4.930576e-03   fdr_bh     11.089 -0.582837
21  conditions  Medium_k2  Medium_k3    True        True  -6.096083  10.0   two-sided  1.162936e-04  1.360882e-04   fdr_bh    252.577 -1.114343
22  conditions  Medium_k2    Transparent    True        True  22.540833  10.0   two-sided  6.646614e-10  1.056425e-08   fdr_bh  1.091e+07  3.878237
23  conditions  Medium_k2     Early_k1    True        True  20.056226  10.0   two-sided  2.087960e-09  1.102999e-08   fdr_bh  3.915e+06  1.980003
24  conditions  Medium_k2      Late_k1    True        True  20.687706  10.0   two-sided  1.541688e-09  1.056425e-08   fdr_bh  5.137e+06  2.369408
25  conditions  Medium_k2    Medium_k1    True        True  19.456512  10.0   two-sided  2.808945e-09  1.208478e-08   fdr_bh  3.002e+06  2.152627
26  conditions  Medium_k2     ZeroTorque    True        True  22.799661  10.0   two-sided  5.941333e-10  1.056425e-08   fdr_bh  1.207e+07  9.178321
27  conditions   Early_k3    Late_k3    True        True   6.921915  10.0   two-sided  4.084024e-05  4.883072e-05   fdr_bh     623.44  1.432272
28  conditions   Early_k3  Medium_k3    True        True   5.204696  10.0   two-sided  3.985828e-04  4.567094e-04   fdr_bh     88.108  0.898308
29  conditions   Early_k3    Transparent    True        True  15.264226  10.0   two-sided  2.955855e-08  8.172275e-08   fdr_bh  3.667e+05  4.718478
30  conditions   Early_k3     Early_k1    True        True  13.011712  10.0   two-sided  1.359841e-07  2.493041e-07   fdr_bh  9.424e+04  3.467049
31  conditions   Early_k3      Late_k1    True        True  13.444179  10.0   two-sided  9.966301e-08  2.030172e-07   fdr_bh  1.242e+05  3.733722
32  conditions   Early_k3    Medium_k1    True        True  13.063278  10.0   two-sided  1.309743e-07  2.483996e-07   fdr_bh  9.744e+04  3.585177
33  conditions   Early_k3     ZeroTorque    True        True  19.161707  10.0   two-sided  3.260340e-09  1.280848e-08   fdr_bh  2.628e+06  7.806122
34  conditions    Late_k3  Medium_k3    True        True  -4.449460  10.0   two-sided  1.236184e-03  1.359803e-03   fdr_bh     33.887 -0.538698
35  conditions    Late_k3    Transparent    True        True  16.053138  10.0   two-sided  1.818462e-08  5.556413e-08   fdr_bh  5.657e+05  3.992376
36  conditions    Late_k3     Early_k1    True        True  13.594476  10.0   two-sided  8.964985e-08  1.972297e-07   fdr_bh  1.365e+05  2.368763
37  conditions    Late_k3      Late_k1    True        True  14.888407  10.0   two-sided  3.756325e-08  9.837994e-08   fdr_bh  2.962e+05  2.708918
38  conditions    Late_k3    Medium_k1    True        True  14.229299  10.0   two-sided  5.797999e-08  1.386478e-07   fdr_bh  2.012e+05  2.519587
39  conditions    Late_k3     ZeroTorque    True        True  20.447140  10.0   two-sided  1.728695e-09  1.056425e-08   fdr_bh  4.636e+06  8.271401
40  conditions  Medium_k3    Transparent    True        True  15.255728  10.0   two-sided  2.971737e-08  8.172275e-08   fdr_bh   3.65e+05  4.204134
41  conditions  Medium_k3     Early_k1    True        True  12.855523  10.0   two-sided  1.524829e-07  2.620799e-07   fdr_bh  8.512e+04  2.758220
42  conditions  Medium_k3      Late_k1    True        True  13.984396  10.0   two-sided  6.844899e-08  1.568623e-07   fdr_bh  1.735e+05  3.064362
43  conditions  Medium_k3    Medium_k1    True        True  13.360224  10.0   two-sided  1.057848e-07  2.077916e-07   fdr_bh  1.178e+05  2.893943
44  conditions  Medium_k3     ZeroTorque    True        True  19.423154  10.0   two-sided  2.856402e-09  1.208478e-08   fdr_bh  2.958e+06  7.892981
45  conditions    Transparent     Early_k1    True        True -17.752442  10.0   two-sided  6.860065e-09  2.515357e-08   fdr_bh  1.351e+06 -2.061669
46  conditions    Transparent      Late_k1    True        True -13.486030  10.0   two-sided  9.675707e-08  2.030172e-07   fdr_bh  1.275e+05 -1.564675
47  conditions    Transparent    Medium_k1    True        True -16.775293  10.0   two-sided  1.188171e-08  4.084339e-08   fdr_bh  8.271e+05 -1.834743
48  conditions    Transparent     ZeroTorque    True        True  21.720065  10.0   two-sided  9.566030e-10  1.056425e-08   fdr_bh  7.876e+06  8.615670
49  conditions     Early_k1      Late_k1    True        True   8.371936  10.0   two-sided  7.891281e-06  9.644898e-06   fdr_bh   2611.703  0.445770
50  conditions     Early_k1    Medium_k1    True        True   4.841336  10.0   two-sided  6.801346e-04  7.634164e-04   fdr_bh     56.026  0.199990
51  conditions     Early_k1     ZeroTorque    True        True  21.917436  10.0   two-sided  8.753598e-10  1.056425e-08   fdr_bh  8.528e+06  8.777012
52  conditions      Late_k1    Medium_k1    True        True  -4.105035  10.0   two-sided  2.127375e-03  2.294228e-03   fdr_bh     21.536 -0.245079
53  conditions      Late_k1     ZeroTorque    True        True  20.592072  10.0   two-sided  1.613230e-09  1.056425e-08   fdr_bh  4.932e+06  8.239230
54  conditions    Medium_k1     ZeroTorque    True        True  21.235558  10.0   two-sided  1.193438e-09  1.056425e-08   fdr_bh   6.46e+06  8.509073
------------------
LAnkleMomentTOTAL_peak
partial effect size eta squared: 0.28885096622274653
effect size is large
test statistic F: 4.061750104454485
p-unc: 0.00010672151520273647
      Contrast              A           B  Paired  Parametric         T   dof alternative     p-unc    p-corr p-adjust    BF10    hedges
9   conditions   Early_k2  ZeroTorque    True        True -4.153344  10.0   two-sided  0.001969  0.034014   fdr_bh  22.964 -0.345346
18  conditions    Late_k2  ZeroTorque    True        True -4.739192  10.0   two-sided  0.000793  0.021810   fdr_bh  49.214 -0.366115
26  conditions  Medium_k2  ZeroTorque    True        True -4.011088  10.0   two-sided  0.002474  0.034014   fdr_bh    19.0 -0.328607
39  conditions    Late_k3  ZeroTorque    True        True -3.629506  10.0   two-sided  0.004616  0.040739   fdr_bh  11.355 -0.355616
44  conditions  Medium_k3  ZeroTorque    True        True -3.866690  10.0   two-sided  0.003126  0.034386   fdr_bh  15.653 -0.355298
48  conditions    Transparent  ZeroTorque    True        True -4.753089  10.0   two-sided  0.000777  0.021810   fdr_bh  50.093 -0.211071
53  conditions      Late_k1  ZeroTorque    True        True -3.559575  10.0   two-sided  0.005185  0.040739   fdr_bh  10.323 -0.262086
------------------
LAnkleMomentBIO_peak
partial effect size eta squared: 0.8577680945911434
effect size is large
test statistic F: 60.30771310596051
p-unc: 7.745121024289079e-38
      Contrast              A              B  Paired  Parametric          T   dof alternative         p-unc    p-corr p-adjust       BF10    hedges
0   conditions   Early_k2    Late_k2    True        True  -4.068207  10.0   two-sided  2.256645e-03  0.003286   fdr_bh     20.506 -0.224206
2   conditions   Early_k2   Early_k3    True        True   6.508703  10.0   two-sided  6.819781e-05  0.000134   fdr_bh    400.062  0.487953
4   conditions   Early_k2  Medium_k3    True        True   3.326077  10.0   two-sided  7.668438e-03  0.010042   fdr_bh      7.503  0.277001
5   conditions   Early_k2    Transparent    True        True  -6.874955  10.0   two-sided  4.324492e-05  0.000096   fdr_bh    593.282 -0.932523
6   conditions   Early_k2     Early_k1    True        True  -4.313800  10.0   two-sided  1.527928e-03  0.002334   fdr_bh      28.38 -0.566516
7   conditions   Early_k2      Late_k1    True        True  -6.828701  10.0   two-sided  4.576380e-05  0.000097   fdr_bh    564.887 -0.745064
8   conditions   Early_k2    Medium_k1    True        True  -4.885852  10.0   two-sided  6.363848e-04  0.001029   fdr_bh     59.264 -0.639946
9   conditions   Early_k2     ZeroTorque    True        True -12.918273  10.0   two-sided  1.456048e-07  0.000002   fdr_bh  8.868e+04 -1.523246
11  conditions    Late_k2   Early_k3    True        True   6.890979  10.0   two-sided  4.240759e-05  0.000096   fdr_bh    603.419  0.714060
12  conditions    Late_k2    Late_k3    True        True   4.615056  10.0   two-sided  9.577985e-04  0.001505   fdr_bh     41.983  0.380130
13  conditions    Late_k2  Medium_k3    True        True   5.817425  10.0   two-sided  1.689086e-04  0.000290   fdr_bh    183.336  0.499726
14  conditions    Late_k2    Transparent    True        True  -6.751541  10.0   two-sided  5.032583e-05  0.000103   fdr_bh    520.271 -0.739621
15  conditions    Late_k2     Early_k1    True        True  -3.145534  10.0   two-sided  1.041172e-02  0.013317   fdr_bh      5.859 -0.353974
16  conditions    Late_k2      Late_k1    True        True  -6.294833  10.0   two-sided  8.968182e-05  0.000170   fdr_bh    315.887 -0.532688
17  conditions    Late_k2    Medium_k1    True        True  -3.824217  10.0   two-sided  3.350377e-03  0.004607   fdr_bh     14.782 -0.432274
18  conditions    Late_k2     ZeroTorque    True        True -13.357781  10.0   two-sided  1.059690e-07  0.000001   fdr_bh  1.176e+05 -1.343164
19  conditions  Medium_k2   Early_k3    True        True   4.004299  10.0   two-sided  2.500934e-03  0.003527   fdr_bh     18.829  0.648413
20  conditions  Medium_k2    Late_k3    True        True   2.611338  10.0   two-sided  2.598107e-02  0.029770   fdr_bh      2.831  0.309349
21  conditions  Medium_k2  Medium_k3    True        True   4.064423  10.0   two-sided  2.270388e-03  0.003286   fdr_bh     20.403  0.432031
22  conditions  Medium_k2    Transparent    True        True  -9.262629  10.0   two-sided  3.192721e-06  0.000016   fdr_bh     5778.1 -0.815179
23  conditions  Medium_k2     Early_k1    True        True  -5.982361  10.0   two-sided  1.352561e-04  0.000240   fdr_bh    221.833 -0.431669
24  conditions  Medium_k2      Late_k1    True        True -14.680947  10.0   two-sided  4.297931e-08  0.000001   fdr_bh  2.627e+05 -0.613626
25  conditions  Medium_k2    Medium_k1    True        True  -7.050783  10.0   two-sided  3.495378e-05  0.000092   fdr_bh     713.54 -0.509283
26  conditions  Medium_k2     ZeroTorque    True        True -15.217331  10.0   two-sided  3.044670e-08  0.000001   fdr_bh  3.572e+05 -1.422443
27  conditions   Early_k3    Late_k3    True        True  -3.119140  10.0   two-sided  1.088990e-02  0.013612   fdr_bh      5.651 -0.339546
28  conditions   Early_k3  Medium_k3    True        True  -2.390858  10.0   two-sided  3.790304e-02  0.042544   fdr_bh      2.111 -0.205915
29  conditions   Early_k3    Transparent    True        True  -7.779735  10.0   two-sided  1.502432e-05  0.000043   fdr_bh    1487.66 -1.365512
30  conditions   Early_k3     Early_k1    True        True  -6.943136  10.0   two-sided  3.980135e-05  0.000096   fdr_bh    637.522 -1.036324
31  conditions   Early_k3      Late_k1    True        True  -8.118044  10.0   two-sided  1.035474e-05  0.000034   fdr_bh   2059.155 -1.216284
32  conditions   Early_k3    Medium_k1    True        True  -7.318797  10.0   two-sided  2.544696e-05  0.000070   fdr_bh      940.1 -1.100603
33  conditions   Early_k3     ZeroTorque    True        True -11.608408  10.0   two-sided  3.988623e-07  0.000003   fdr_bh  3.626e+04 -1.934841
35  conditions    Late_k3    Transparent    True        True  -6.870953  10.0   two-sided  4.345682e-05  0.000096   fdr_bh    590.774 -1.075408
36  conditions    Late_k3     Early_k1    True        True  -5.479720  10.0   two-sided  2.693495e-04  0.000449   fdr_bh    123.011 -0.719064
37  conditions    Late_k3      Late_k1    True        True  -8.242292  10.0   two-sided  9.058349e-06  0.000033   fdr_bh   2314.702 -0.900127
38  conditions    Late_k3    Medium_k1    True        True  -6.038121  10.0   two-sided  1.255732e-04  0.000230   fdr_bh    236.448 -0.789977
39  conditions    Late_k3     ZeroTorque    True        True -11.632356  10.0   two-sided  3.912361e-07  0.000003   fdr_bh  3.689e+04 -1.663923
40  conditions  Medium_k3    Transparent    True        True  -8.170107  10.0   two-sided  9.788496e-06  0.000034   fdr_bh   2162.944 -1.169035
41  conditions  Medium_k3     Early_k1    True        True  -7.940339  10.0   two-sided  1.257210e-05  0.000038   fdr_bh   1738.015 -0.826903
42  conditions  Medium_k3      Late_k1    True        True -10.672448  10.0   two-sided  8.727045e-07  0.000005   fdr_bh  1.813e+04 -1.004006
43  conditions  Medium_k3    Medium_k1    True        True  -8.861354  10.0   two-sided  4.756892e-06  0.000019   fdr_bh   4070.453 -0.894514
44  conditions  Medium_k3     ZeroTorque    True        True -13.728142  10.0   two-sided  8.166551e-08  0.000001   fdr_bh  1.483e+05 -1.742116
45  conditions    Transparent     Early_k1    True        True   3.596349  10.0   two-sided  4.877386e-03  0.006543   fdr_bh     10.854  0.401254
46  conditions    Transparent      Late_k1    True        True   2.776640  10.0   two-sided  1.956312e-02  0.022893   fdr_bh       3.54  0.249637
47  conditions    Transparent    Medium_k1    True        True   3.095588  10.0   two-sided  1.133553e-02  0.013855   fdr_bh      5.471  0.317826
48  conditions    Transparent     ZeroTorque    True        True -11.987131  10.0   two-sided  2.951035e-07  0.000003   fdr_bh  4.736e+04 -0.570070
49  conditions     Early_k1      Late_k1    True        True  -2.966818  10.0   two-sided  1.412246e-02  0.016886   fdr_bh      4.587 -0.168645
51  conditions     Early_k1     ZeroTorque    True        True  -8.913548  10.0   two-sided  4.512835e-06  0.000019   fdr_bh   4263.083 -0.998873
53  conditions      Late_k1     ZeroTorque    True        True -10.249089  10.0   two-sided  1.268061e-06  0.000007   fdr_bh  1.304e+04 -0.858189
54  conditions    Medium_k1     ZeroTorque    True        True  -8.845325  10.0   two-sided  4.834701e-06  0.000019   fdr_bh   4012.895 -0.908152
------------------
LAnkleMomentEXO_peak
partial effect size eta squared: 0.9584824066047155
effect size is large
test statistic F: 230.86174515924083
p-unc: 2.1850112475233432e-64
      Contrast              A              B  Paired  Parametric          T   dof alternative         p-unc        p-corr p-adjust       BF10     hedges
0   conditions   Early_k2    Late_k2    True        True   9.046985  10.0   two-sided  3.948685e-06  5.297016e-06   fdr_bh   4793.601   1.247748
1   conditions   Early_k2  Medium_k2    True        True   3.259830  10.0   two-sided  8.576607e-03  8.576607e-03   fdr_bh      6.852   0.655546
2   conditions   Early_k2   Early_k3    True        True -11.740270  10.0   two-sided  3.587941e-07  5.333426e-07   fdr_bh  3.983e+04  -1.799009
3   conditions   Early_k2    Late_k3    True        True  -3.534565  10.0   two-sided  5.405507e-03  5.505609e-03   fdr_bh      9.977  -0.634194
4   conditions   Early_k2  Medium_k3    True        True  -6.249299  10.0   two-sided  9.513902e-05  1.113329e-04   fdr_bh    300.215  -1.161166
5   conditions   Early_k2    Transparent    True        True  14.555295  10.0   two-sided  4.667232e-08  1.201110e-07   fdr_bh  2.441e+05   4.877598
6   conditions   Early_k2     Early_k1    True        True  12.136314  10.0   two-sided  2.626807e-07  4.013178e-07   fdr_bh  5.252e+04   3.390416
7   conditions   Early_k2      Late_k1    True        True  12.886374  10.0   two-sided  1.490578e-07  2.561931e-07   fdr_bh  8.686e+04   3.869325
8   conditions   Early_k2    Medium_k1    True        True  12.236306  10.0   two-sided  2.431396e-07  3.820765e-07   fdr_bh  5.625e+04   3.576767
9   conditions   Early_k2     ZeroTorque    True        True  20.612432  10.0   two-sided  1.597699e-09  7.754321e-09   fdr_bh  4.975e+06   8.389419
10  conditions    Late_k2  Medium_k2    True        True  -7.827958  10.0   two-sided  1.423751e-05  1.740141e-05   fdr_bh   1559.148  -0.779944
11  conditions    Late_k2   Early_k3    True        True -12.252389  10.0   two-sided  2.401477e-07  3.820765e-07   fdr_bh  5.687e+04  -2.935979
12  conditions    Late_k2    Late_k3    True        True  -7.969367  10.0   two-sided  1.217716e-05  1.522145e-05   fdr_bh   1787.149  -1.862427
13  conditions    Late_k2  Medium_k3    True        True  -9.673279  10.0   two-sided  2.153434e-06  2.960972e-06   fdr_bh   8171.822  -2.381684
14  conditions    Late_k2    Transparent    True        True  16.450406  10.0   two-sided  1.435787e-08  4.935519e-08   fdr_bh  6.985e+05   4.624054
15  conditions    Late_k2     Early_k1    True        True  13.831951  10.0   two-sided  7.600170e-08  1.463932e-07   fdr_bh  1.581e+05   2.598061
16  conditions    Late_k2      Late_k1    True        True  14.511364  10.0   two-sided  4.804440e-08  1.201110e-07   fdr_bh  2.379e+05   3.232389
17  conditions    Late_k2    Medium_k1    True        True  14.053637  10.0   two-sided  6.529339e-08  1.436455e-07   fdr_bh   1.81e+05   2.842066
18  conditions    Late_k2     ZeroTorque    True        True  23.776340  10.0   two-sided  3.933181e-10  2.403611e-09   fdr_bh  1.747e+07   9.640708
19  conditions  Medium_k2   Early_k3    True        True  -8.870902  10.0   two-sided  4.711194e-06  6.025945e-06   fdr_bh   4105.091  -2.505669
20  conditions  Medium_k2    Late_k3    True        True  -5.310405  10.0   two-sided  3.424096e-04  3.766505e-04   fdr_bh    100.258  -1.333777
21  conditions  Medium_k2  Medium_k3    True        True  -7.307449  10.0   two-sided  2.578696e-05  3.083224e-05   fdr_bh    929.313  -1.891879
22  conditions  Medium_k2    Transparent    True        True  23.379960  10.0   two-sided  4.640592e-10  2.552325e-09   fdr_bh  1.506e+07   6.076320
23  conditions  Medium_k2     Early_k1    True        True  24.770696  10.0   two-sided  2.627461e-10  1.806380e-09   fdr_bh  2.508e+07   3.758442
24  conditions  Medium_k2      Late_k1    True        True  26.935281  10.0   two-sided  1.149832e-10  1.264815e-09   fdr_bh  5.263e+07   4.462823
25  conditions  Medium_k2    Medium_k1    True        True  25.169719  10.0   two-sided  2.244602e-10  1.763616e-09   fdr_bh  2.888e+07   4.005700
26  conditions  Medium_k2     ZeroTorque    True        True  28.998435  10.0   two-sided  5.543983e-11  1.233343e-09   fdr_bh  1.013e+08  11.748265
27  conditions   Early_k3    Late_k3    True        True   5.886739  10.0   two-sided  1.537813e-04  1.762078e-04   fdr_bh    198.693   1.191694
28  conditions   Early_k3  Medium_k3    True        True   4.848167  10.0   two-sided  6.732183e-04  7.260198e-04   fdr_bh     56.512   0.687719
29  conditions   Early_k3    Transparent    True        True  15.235624  10.0   two-sided  3.009682e-08  9.737206e-08   fdr_bh  3.609e+05   5.675817
30  conditions   Early_k3     Early_k1    True        True  13.894057  10.0   two-sided  7.281982e-08  1.463932e-07   fdr_bh  1.642e+05   4.605737
31  conditions   Early_k3      Late_k1    True        True  14.313422  10.0   two-sided  5.479961e-08  1.310425e-07   fdr_bh  2.116e+05   4.956084
32  conditions   Early_k3    Medium_k1    True        True  14.100481  10.0   two-sided  6.324909e-08  1.436455e-07   fdr_bh  1.862e+05   4.742988
33  conditions   Early_k3     ZeroTorque    True        True  19.895827  10.0   two-sided  2.258461e-09  8.872525e-09   fdr_bh   3.65e+06   8.137988
34  conditions    Late_k3  Medium_k3    True        True  -4.144866  10.0   two-sided  1.996286e-03  2.071618e-03   fdr_bh     22.707  -0.525251
35  conditions    Late_k3    Transparent    True        True  14.721432  10.0   two-sided  4.185858e-08  1.201110e-07   fdr_bh  2.689e+05   5.167865
36  conditions    Late_k3     Early_k1    True        True  12.630666  10.0   two-sided  1.802094e-07  3.003491e-07   fdr_bh  7.338e+04   3.841050
37  conditions    Late_k3      Late_k1    True        True  13.809500  10.0   two-sided  7.718917e-08  1.463932e-07   fdr_bh  1.559e+05   4.271051
38  conditions    Late_k3    Medium_k1    True        True  12.936150  10.0   two-sided  1.437080e-07  2.549658e-07   fdr_bh  8.972e+04   4.008354
39  conditions    Late_k3     ZeroTorque    True        True  20.268250  10.0   two-sided  1.883897e-09  7.970332e-09   fdr_bh  4.293e+06   8.262597
40  conditions  Medium_k3    Transparent    True        True  15.046902  10.0   two-sided  3.392946e-08  1.036733e-07   fdr_bh  3.243e+05   5.511503
41  conditions  Medium_k3     Early_k1    True        True  13.584858  10.0   two-sided  9.025645e-08  1.654702e-07   fdr_bh  1.357e+05   4.271187
42  conditions  Medium_k3      Late_k1    True        True  14.635895  10.0   two-sided  4.426523e-08  1.201110e-07   fdr_bh  2.559e+05   4.674040
43  conditions  Medium_k3    Medium_k1    True        True  13.942817  10.0   two-sided  7.042391e-08  1.463932e-07   fdr_bh  1.692e+05   4.427144
44  conditions  Medium_k3     ZeroTorque    True        True  20.492201  10.0   two-sided  1.691852e-09  7.754321e-09   fdr_bh  4.727e+06   8.381047
45  conditions    Transparent     Early_k1    True        True -16.619971  10.0   two-sided  1.300154e-08  4.767231e-08   fdr_bh  7.632e+05  -2.794643
46  conditions    Transparent      Late_k1    True        True  -9.809450  10.0   two-sided  1.895546e-06  2.673206e-06   fdr_bh   9143.892  -1.907449
47  conditions    Transparent    Medium_k1    True        True -11.413406  10.0   two-sided  4.673684e-07  6.764543e-07   fdr_bh  3.151e+04  -2.292877
48  conditions    Transparent     ZeroTorque    True        True  30.605665  10.0   two-sided  3.250450e-11  1.233343e-09   fdr_bh  1.636e+08  11.965393
49  conditions     Early_k1      Late_k1    True        True   8.953446  10.0   two-sided  4.335468e-06  5.677399e-06   fdr_bh   4415.851   0.848805
50  conditions     Early_k1    Medium_k1    True        True   4.465833  10.0   two-sided  1.205182e-03  1.274711e-03   fdr_bh     34.616   0.372692
51  conditions     Early_k1     ZeroTorque    True        True  28.436699  10.0   two-sided  6.727327e-11  1.233343e-09   fdr_bh  8.514e+07  11.399601
52  conditions      Late_k1    Medium_k1    True        True  -5.655037  10.0   two-sided  2.109809e-04  2.368153e-04   fdr_bh    151.549  -0.449168
53  conditions      Late_k1     ZeroTorque    True        True  27.139371  10.0   two-sided  1.067229e-10  1.264815e-09   fdr_bh  5.627e+07  10.901402
54  conditions    Medium_k1     ZeroTorque    True        True  26.041069  10.0   two-sided  1.604618e-10  1.470899e-09   fdr_bh  3.903e+07  10.492320
------------------
LAnklePowerTOTAL_TOTALinteg
partial effect size eta squared: 0.5024031489034063
effect size is large
test statistic F: 10.096590197390126
p-unc: 1.522178618733167e-11
      Contrast              A            B  Paired  Parametric          T   dof alternative         p-unc    p-corr p-adjust       BF10    hedges
5   conditions   Early_k2  Transparent    True        True  13.497711  10.0   two-sided  9.596263e-08  0.000003   fdr_bh  1.285e+05  1.191404
14  conditions    Late_k2  Transparent    True        True   8.397340  10.0   two-sided  7.682346e-06  0.000060   fdr_bh   2673.794  1.171423
22  conditions  Medium_k2  Transparent    True        True   5.598007  10.0   two-sided  2.283195e-04  0.001256   fdr_bh    141.654  1.026590
29  conditions   Early_k3  Transparent    True        True  11.448933  10.0   two-sided  4.539857e-07  0.000008   fdr_bh  3.233e+04  1.128726
35  conditions    Late_k3  Transparent    True        True  15.228395  10.0   two-sided  3.023454e-08  0.000002   fdr_bh  3.594e+05  1.293380
40  conditions  Medium_k3  Transparent    True        True   9.378015  10.0   two-sided  2.854232e-06  0.000026   fdr_bh   6376.732  1.294216
45  conditions    Transparent   Early_k1    True        True  -9.367756  10.0   two-sided  2.882683e-06  0.000026   fdr_bh   6321.325 -1.185041
46  conditions    Transparent    Late_k1    True        True  -6.870598  10.0   two-sided  4.347566e-05  0.000299   fdr_bh    590.552 -1.004903
47  conditions    Transparent  Medium_k1    True        True  -9.404151  10.0   two-sided  2.783122e-06  0.000026   fdr_bh   6519.872 -1.058382
48  conditions    Transparent   ZeroTorque    True        True  -5.633592  10.0   two-sided  2.173289e-04  0.001256   fdr_bh    147.756 -0.777514
------------------
LAnklePowerBIO_TOTALinteg
partial effect size eta squared: 0.20572073470568858
effect size is large
test statistic F: 2.5900302789530962
p-unc: 0.007797173240722711
      Contrast            A            B  Paired  Parametric         T   dof alternative     p-unc    p-corr p-adjust    BF10    hedges
45  conditions  Transparent   Early_k1    True        True -5.250843  10.0   two-sided  0.000373  0.012162   fdr_bh  93.233 -0.614709
46  conditions  Transparent    Late_k1    True        True -3.956658  10.0   two-sided  0.002701  0.049519   fdr_bh  17.665 -0.524595
47  conditions  Transparent  Medium_k1    True        True -5.132973  10.0   two-sided  0.000442  0.012162   fdr_bh  80.661 -0.530430
------------------
LAnklePowerEXO_TOTALinteg
partial effect size eta squared: 0.8961102516783489
effect size is large
test statistic F: 86.25588820409097
p-unc: 1.3869788099618564e-44
      Contrast              A              B  Paired  Parametric          T   dof alternative         p-unc        p-corr p-adjust       BF10    hedges
0   conditions   Early_k2    Late_k2    True        True   4.100394  10.0   two-sided  2.143225e-03  2.741335e-03   fdr_bh     21.404  0.658475
2   conditions   Early_k2   Early_k3    True        True  -3.715211  10.0   two-sided  4.006760e-03  5.008450e-03   fdr_bh     12.756 -0.646516
3   conditions   Early_k2    Late_k3    True        True  -4.357502  10.0   two-sided  1.426718e-03  1.961737e-03   fdr_bh     30.054 -0.485274
4   conditions   Early_k2  Medium_k3    True        True  -5.329267  10.0   two-sided  3.333093e-04  4.824214e-04   fdr_bh    102.584 -0.782880
5   conditions   Early_k2    Transparent    True        True  14.912031  10.0   two-sided  3.699556e-08  3.391260e-07   fdr_bh  3.002e+05  6.447777
6   conditions   Early_k2     Early_k1    True        True   6.430824  10.0   two-sided  7.529785e-05  1.380461e-04   fdr_bh    367.281  2.141930
7   conditions   Early_k2      Late_k1    True        True   7.617419  10.0   two-sided  1.803939e-05  6.318186e-05   fdr_bh   1268.371  2.222600
8   conditions   Early_k2    Medium_k1    True        True   7.138375  10.0   two-sided  3.148035e-05  8.244854e-05   fdr_bh    781.405  2.182711
9   conditions   Early_k2     ZeroTorque    True        True   6.987657  10.0   two-sided  3.771356e-05  9.369695e-05   fdr_bh    668.016  2.865919
10  conditions    Late_k2  Medium_k2    True        True  -3.209332  10.0   two-sided  9.342616e-03  1.117052e-02   fdr_bh      6.394 -0.470987
11  conditions    Late_k2   Early_k3    True        True  -4.424050  10.0   two-sided  1.285981e-03  1.813563e-03   fdr_bh     32.784 -1.123210
12  conditions    Late_k2    Late_k3    True        True  -5.857435  10.0   two-sided  1.599913e-04  2.535915e-04   fdr_bh    192.061 -1.118138
13  conditions    Late_k2  Medium_k3    True        True  -6.581592  10.0   two-sided  6.220396e-05  1.267118e-04   fdr_bh    433.152 -1.412213
14  conditions    Late_k2    Transparent    True        True  17.690351  10.0   two-sided  7.097644e-09  7.807409e-08   fdr_bh  1.311e+06  7.592104
15  conditions    Late_k2     Early_k1    True        True   6.336278  10.0   two-sided  8.500715e-05  1.508191e-04   fdr_bh    330.803  2.038061
16  conditions    Late_k2      Late_k1    True        True   7.600950  10.0   two-sided  1.838018e-05  6.318186e-05   fdr_bh   1247.853  2.086977
17  conditions    Late_k2    Medium_k1    True        True   7.197167  10.0   two-sided  2.935955e-05  8.152616e-05   fdr_bh    830.206  2.070321
18  conditions    Late_k2     ZeroTorque    True        True   7.942498  10.0   two-sided  1.254225e-05  5.748533e-05   fdr_bh   1741.627  3.257708
19  conditions  Medium_k2   Early_k3    True        True  -3.633339  10.0   two-sided  4.587117e-03  5.606476e-03   fdr_bh     11.414 -0.788727
20  conditions  Medium_k2    Late_k3    True        True  -4.192515  10.0   two-sided  1.850552e-03  2.482448e-03   fdr_bh     24.187 -0.666106
21  conditions  Medium_k2  Medium_k3    True        True  -6.939548  10.0   two-sided  3.997495e-05  9.369695e-05   fdr_bh    635.121 -0.962635
22  conditions  Medium_k2    Transparent    True        True  14.043444  10.0   two-sided  6.574775e-08  5.034183e-07   fdr_bh  1.799e+05  6.604473
23  conditions  Medium_k2     Early_k1    True        True   5.972849  10.0   two-sided  1.369865e-04  2.283108e-04   fdr_bh    219.425  2.047681
24  conditions  Medium_k2      Late_k1    True        True   6.677214  10.0   two-sided  5.518823e-05  1.167443e-04   fdr_bh    480.366  2.130288
25  conditions  Medium_k2    Medium_k1    True        True   6.484482  10.0   two-sided  7.032523e-05  1.333754e-04   fdr_bh    389.591  2.089976
26  conditions  Medium_k2     ZeroTorque    True        True   6.920995  10.0   two-sided  4.088594e-05  9.369695e-05   fdr_bh    622.836  2.839611
29  conditions   Early_k3    Transparent    True        True  11.391964  10.0   two-sided  4.756537e-07  2.616096e-06   fdr_bh  3.102e+04  4.844164
30  conditions   Early_k3     Early_k1    True        True   5.418330  10.0   two-sided  2.937000e-04  4.365811e-04   fdr_bh    114.258  2.015578
31  conditions   Early_k3      Late_k1    True        True   6.178980  10.0   two-sided  1.042823e-04  1.792352e-04   fdr_bh     277.41  2.101257
32  conditions   Early_k3    Medium_k1    True        True   5.788369  10.0   two-sided  1.757191e-04  2.684597e-04   fdr_bh     177.23  2.053416
33  conditions   Early_k3     ZeroTorque    True        True   5.851065  10.0   two-sided  1.613764e-04  2.535915e-04   fdr_bh    190.647  2.399459
35  conditions    Late_k3    Transparent    True        True  13.885995  10.0   two-sided  7.322448e-08  5.034183e-07   fdr_bh  1.634e+05  6.072382
36  conditions    Late_k3     Early_k1    True        True   6.505731  10.0   two-sided  6.845509e-05  1.333754e-04   fdr_bh    398.763  2.374523
37  conditions    Late_k3      Late_k1    True        True   7.188966  10.0   two-sided  2.964588e-05  8.152616e-05   fdr_bh    823.235  2.450831
38  conditions    Late_k3    Medium_k1    True        True   6.829283  10.0   two-sided  4.573117e-05  1.006086e-04   fdr_bh    565.236  2.411789
39  conditions    Late_k3     ZeroTorque    True        True   7.194482  10.0   two-sided  2.945295e-05  8.152616e-05   fdr_bh    827.918  2.952927
40  conditions  Medium_k3    Transparent    True        True  13.630688  10.0   two-sided  8.740554e-08  5.341449e-07   fdr_bh  1.396e+05  6.069287
41  conditions  Medium_k3     Early_k1    True        True   7.402463  10.0   two-sided  2.308536e-05  7.468792e-05   fdr_bh    1023.22  2.597138
42  conditions  Medium_k3      Late_k1    True        True   8.078617  10.0   two-sided  1.080723e-05  5.403617e-05   fdr_bh   1983.584  2.666521
43  conditions  Medium_k3    Medium_k1    True        True   7.803612  10.0   two-sided  1.462901e-05  6.189196e-05   fdr_bh   1522.674  2.631219
44  conditions  Medium_k3     ZeroTorque    True        True   7.638829  10.0   two-sided  1.760653e-05  6.318186e-05   fdr_bh   1295.506  3.133829
45  conditions    Transparent     Early_k1    True        True -20.214717  10.0   two-sided  1.933268e-09  4.408642e-08   fdr_bh  4.195e+06 -7.346613
46  conditions    Transparent      Late_k1    True        True -20.351679  10.0   two-sided  1.809691e-09  4.408642e-08   fdr_bh   4.45e+06 -6.183652
47  conditions    Transparent    Medium_k1    True        True -19.768490  10.0   two-sided  2.404714e-09  4.408642e-08   fdr_bh   3.45e+06 -6.875960
48  conditions    Transparent     ZeroTorque    True        True -18.264274  10.0   two-sided  5.203222e-09  7.154431e-08   fdr_bh   1.73e+06 -7.472019
51  conditions     Early_k1     ZeroTorque    True        True   4.117248  10.0   two-sided  2.086245e-03  2.731987e-03   fdr_bh     21.889  1.669402
54  conditions    Medium_k1     ZeroTorque    True        True   2.862200  10.0   two-sided  1.689308e-02  1.976850e-02   fdr_bh      3.977  1.165830
------------------
LAnklePowerTOTAL_POSITIVEinteg
partial effect size eta squared: 0.5074268329766607
effect size is large
test statistic F: 10.301552478854731
p-GG-corr: 1.6767061348157268e-05
      Contrast              A              B  Paired  Parametric         T   dof alternative     p-unc    p-corr p-adjust      BF10    hedges
2   conditions   Early_k2   Early_k3    True        True  5.582304  10.0   two-sided  0.000233  0.001604   fdr_bh   139.037  0.602183
3   conditions   Early_k2    Late_k3    True        True  5.059130  10.0   two-sided  0.000493  0.002926   fdr_bh    73.611  0.545275
4   conditions   Early_k2  Medium_k3    True        True  3.084642  10.0   two-sided  0.011549  0.027617   fdr_bh      5.39  0.308760
5   conditions   Early_k2    Transparent    True        True  6.471507  10.0   two-sided  0.000071  0.000754   fdr_bh   384.084  0.869771
11  conditions    Late_k2   Early_k3    True        True  3.959631  10.0   two-sided  0.002688  0.009856   fdr_bh    17.735  0.638791
12  conditions    Late_k2    Late_k3    True        True  4.901658  10.0   two-sided  0.000622  0.003108   fdr_bh    60.455  0.586193
13  conditions    Late_k2  Medium_k3    True        True  2.814404  10.0   two-sided  0.018336  0.040339   fdr_bh     3.726  0.368091
14  conditions    Late_k2    Transparent    True        True  9.739771  10.0   two-sided  0.000002  0.000077   fdr_bh  8634.179  0.887647
19  conditions  Medium_k2   Early_k3    True        True  4.340812  10.0   two-sided  0.001465  0.006196   fdr_bh    29.404  0.626116
20  conditions  Medium_k2    Late_k3    True        True  3.776531  10.0   two-sided  0.003623  0.010993   fdr_bh     13.86  0.572545
21  conditions  Medium_k2  Medium_k3    True        True  3.820826  10.0   two-sided  0.003369  0.010900   fdr_bh    14.715  0.350812
22  conditions  Medium_k2    Transparent    True        True  8.410223  10.0   two-sided  0.000008  0.000139   fdr_bh  2705.792  0.879001
30  conditions   Early_k3     Early_k1    True        True -3.852662  10.0   two-sided  0.003198  0.010900   fdr_bh     15.36 -0.725235
31  conditions   Early_k3      Late_k1    True        True -5.006679  10.0   two-sided  0.000532  0.002926   fdr_bh    68.957 -0.758680
32  conditions   Early_k3    Medium_k1    True        True -3.747813  10.0   two-sided  0.003797  0.010993   fdr_bh    13.332 -0.711853
36  conditions    Late_k3     Early_k1    True        True -2.990794  10.0   two-sided  0.013555  0.031064   fdr_bh      4.74 -0.670914
37  conditions    Late_k3      Late_k1    True        True -4.288233  10.0   two-sided  0.001591  0.006249   fdr_bh    27.442 -0.709585
38  conditions    Late_k3    Medium_k1    True        True -3.501637  10.0   two-sided  0.005711  0.015438   fdr_bh     9.539 -0.658641
39  conditions    Late_k3     ZeroTorque    True        True -3.282342  10.0   two-sided  0.008256  0.020640   fdr_bh     7.067 -0.607737
40  conditions  Medium_k3    Transparent    True        True  3.482688  10.0   two-sided  0.005895  0.015438   fdr_bh     9.295  0.552829
42  conditions  Medium_k3      Late_k1    True        True -4.580237  10.0   two-sided  0.001010  0.004630   fdr_bh    40.142 -0.495883
45  conditions    Transparent     Early_k1    True        True -5.832801  10.0   two-sided  0.000165  0.001300   fdr_bh   186.644 -0.988821
46  conditions    Transparent      Late_k1    True        True -6.378330  10.0   two-sided  0.000081  0.000754   fdr_bh   346.596 -0.996860
47  conditions    Transparent    Medium_k1    True        True -9.398920  10.0   two-sided  0.000003  0.000077   fdr_bh  6490.992 -0.968582
48  conditions    Transparent     ZeroTorque    True        True -6.361658  10.0   two-sided  0.000082  0.000754   fdr_bh   340.254 -0.904569
------------------
LAnklePowerBIO_POSITIVEinteg
partial effect size eta squared: 0.810037916690846
effect size is large
test statistic F: 42.642084282290625
p-unc: 1.1896574429211508e-31
      Contrast              A              B  Paired  Parametric          T   dof alternative         p-unc    p-corr p-adjust       BF10    hedges
0   conditions   Early_k2    Late_k2    True        True  -3.451913  10.0   two-sided  6.206250e-03  0.008697   fdr_bh      8.913 -0.423137
2   conditions   Early_k2   Early_k3    True        True  12.115050  10.0   two-sided  2.670542e-07  0.000013   fdr_bh  5.175e+04  1.068705
3   conditions   Early_k2    Late_k3    True        True   4.856023  10.0   two-sided  6.653567e-04  0.001180   fdr_bh     57.075  0.578580
4   conditions   Early_k2  Medium_k3    True        True   5.354057  10.0   two-sided  3.217401e-04  0.000661   fdr_bh    105.717  0.550472
5   conditions   Early_k2    Transparent    True        True  -3.440591  10.0   two-sided  6.325144e-03  0.008697   fdr_bh      8.776 -0.552331
6   conditions   Early_k2     Early_k1    True        True  -4.254412  10.0   two-sided  1.677772e-03  0.002796   fdr_bh     26.247 -0.945466
7   conditions   Early_k2      Late_k1    True        True  -5.347612  10.0   two-sided  3.247058e-04  0.000661   fdr_bh    104.894 -1.047443
8   conditions   Early_k2    Medium_k1    True        True  -5.153728  10.0   two-sided  4.291168e-04  0.000798   fdr_bh     82.753 -0.954136
9   conditions   Early_k2     ZeroTorque    True        True  -7.751144  10.0   two-sided  1.551301e-05  0.000061   fdr_bh   1446.694 -1.545779
11  conditions    Late_k2   Early_k3    True        True   8.808928  10.0   two-sided  5.016575e-06  0.000031   fdr_bh   3884.922  1.400966
12  conditions    Late_k2    Late_k3    True        True   7.004100  10.0   two-sided  3.697269e-05  0.000107   fdr_bh    679.611  0.951034
13  conditions    Late_k2  Medium_k3    True        True   7.628770  10.0   two-sided  1.780847e-05  0.000065   fdr_bh   1282.693  0.913440
16  conditions    Late_k2      Late_k1    True        True  -3.515318  10.0   two-sided  5.581880e-03  0.008297   fdr_bh      9.719 -0.601897
17  conditions    Late_k2    Medium_k1    True        True  -2.830816  10.0   two-sided  1.782695e-02  0.021788   fdr_bh       3.81 -0.481771
18  conditions    Late_k2     ZeroTorque    True        True  -7.159908  10.0   two-sided  3.068494e-05  0.000099   fdr_bh    798.966 -1.082084
19  conditions  Medium_k2   Early_k3    True        True   8.547665  10.0   two-sided  6.562783e-06  0.000034   fdr_bh   3069.408  1.252230
20  conditions  Medium_k2    Late_k3    True        True   4.749937  10.0   two-sided  7.803091e-04  0.001341   fdr_bh     49.892  0.788401
21  conditions  Medium_k2  Medium_k3    True        True   8.089816  10.0   two-sided  1.067655e-05  0.000049   fdr_bh    2004.79  0.754880
22  conditions  Medium_k2    Transparent    True        True  -3.329417  10.0   two-sided  7.625354e-03  0.010229   fdr_bh      7.538 -0.317836
23  conditions  Medium_k2     Early_k1    True        True  -3.967728  10.0   two-sided  2.653070e-03  0.004292   fdr_bh     17.929 -0.655333
24  conditions  Medium_k2      Late_k1    True        True  -6.729009  10.0   two-sided  5.174904e-05  0.000124   fdr_bh    507.865 -0.788144
25  conditions  Medium_k2    Medium_k1    True        True  -5.144281  10.0   two-sided  4.350455e-04  0.000798   fdr_bh     81.795 -0.678345
26  conditions  Medium_k2     ZeroTorque    True        True  -6.962154  10.0   two-sided  3.889457e-05  0.000107   fdr_bh     650.39 -1.274385
27  conditions   Early_k3    Late_k3    True        True  -3.454662  10.0   two-sided  6.177737e-03  0.008697   fdr_bh      8.946 -0.485275
28  conditions   Early_k3  Medium_k3    True        True  -3.707534  10.0   two-sided  4.057773e-03  0.006199   fdr_bh     12.624 -0.468415
29  conditions   Early_k3    Transparent    True        True  -7.750296  10.0   two-sided  1.552776e-05  0.000061   fdr_bh   1445.495 -1.469699
30  conditions   Early_k3     Early_k1    True        True  -9.109651  10.0   two-sided  3.710665e-06  0.000026   fdr_bh   5062.757 -1.993128
31  conditions   Early_k3      Late_k1    True        True -10.260388  10.0   two-sided  1.255268e-06  0.000013   fdr_bh  1.315e+04 -1.976629
32  conditions   Early_k3    Medium_k1    True        True  -9.973019  10.0   two-sided  1.629398e-06  0.000013   fdr_bh  1.045e+04 -1.952320
33  conditions   Early_k3     ZeroTorque    True        True  -9.979397  10.0   two-sided  1.619882e-06  0.000013   fdr_bh   1.05e+04 -2.446547
35  conditions    Late_k3    Transparent    True        True  -5.273598  10.0   two-sided  3.609427e-04  0.000709   fdr_bh     95.861 -1.047327
36  conditions    Late_k3     Early_k1    True        True  -5.705163  10.0   two-sided  1.969056e-04  0.000433   fdr_bh     160.77 -1.508473
37  conditions    Late_k3      Late_k1    True        True  -7.431710  10.0   two-sided  2.231676e-05  0.000077   fdr_bh    1053.82 -1.547028
38  conditions    Late_k3    Medium_k1    True        True  -6.738225  10.0   two-sided  5.116171e-05  0.000124   fdr_bh    512.906 -1.490794
39  conditions    Late_k3     ZeroTorque    True        True -10.229436  10.0   two-sided  1.290654e-06  0.000013   fdr_bh  1.283e+04 -2.028566
40  conditions  Medium_k3    Transparent    True        True  -6.903880  10.0   two-sided  4.174621e-05  0.000109   fdr_bh    611.695 -1.010716
41  conditions  Medium_k3     Early_k1    True        True  -6.976007  10.0   two-sided  3.824818e-05  0.000107   fdr_bh    659.911 -1.442621
42  conditions  Medium_k3      Late_k1    True        True -10.263910  10.0   two-sided  1.251308e-06  0.000013   fdr_bh  1.319e+04 -1.492905
43  conditions  Medium_k3    Medium_k1    True        True  -8.517773  10.0   two-sided  6.770415e-06  0.000034   fdr_bh    2986.76 -1.431198
44  conditions  Medium_k3     ZeroTorque    True        True -10.296805  10.0   two-sided  1.214983e-06  0.000013   fdr_bh  1.354e+04 -1.962203
46  conditions    Transparent      Late_k1    True        True  -3.036821  10.0   two-sided  1.253038e-02  0.015888   fdr_bh      5.048 -0.431720
47  conditions    Transparent    Medium_k1    True        True  -3.028469  10.0   two-sided  1.271031e-02  0.015888   fdr_bh      4.991 -0.306592
48  conditions    Transparent     ZeroTorque    True        True  -6.388231  10.0   two-sided  7.951515e-05  0.000182   fdr_bh    350.413 -0.893564
51  conditions     Early_k1     ZeroTorque    True        True  -3.052042  10.0   two-sided  1.220911e-02  0.015888   fdr_bh      5.154 -0.724658
54  conditions    Medium_k1     ZeroTorque    True        True  -3.725109  10.0   two-sided  3.941969e-03  0.006195   fdr_bh     12.928 -0.652365
------------------
LAnklePowerEXO_POSITIVEinteg
partial effect size eta squared: 0.9491123012783217
effect size is large
test statistic F: 186.51114613559733
p-unc: 5.517863847577027e-60
      Contrast              A              B  Paired  Parametric          T   dof alternative         p-unc        p-corr p-adjust       BF10    hedges
0   conditions   Early_k2    Late_k2    True        True   7.015719  10.0   two-sided  3.645868e-05  5.013068e-05   fdr_bh    687.915  1.097291
1   conditions   Early_k2  Medium_k2    True        True   2.452653  10.0   two-sided  3.410258e-02  3.677729e-02   fdr_bh       2.29  0.426399
2   conditions   Early_k2   Early_k3    True        True  -6.483103  10.0   two-sided  7.044852e-05  9.225401e-05   fdr_bh    389.002 -0.847087
4   conditions   Early_k2  Medium_k3    True        True  -3.203515  10.0   two-sided  9.435254e-03  1.037878e-02   fdr_bh      6.343 -0.534782
5   conditions   Early_k2    Transparent    True        True  16.107577  10.0   two-sided  1.759963e-08  6.836378e-08   fdr_bh  5.824e+05  6.375210
6   conditions   Early_k2     Early_k1    True        True  11.130428  10.0   two-sided  5.907351e-07  1.083014e-06   fdr_bh  2.561e+04  2.467267
7   conditions   Early_k2      Late_k1    True        True  11.221830  10.0   two-sided  5.473815e-07  1.075214e-06   fdr_bh   2.74e+04  2.780465
8   conditions   Early_k2    Medium_k1    True        True   9.791321  10.0   two-sided  1.927848e-06  2.945324e-06   fdr_bh   9008.728  2.628734
9   conditions   Early_k2     ZeroTorque    True        True  17.176760  10.0   two-sided  9.447726e-09  4.723863e-08   fdr_bh  1.015e+06  6.957045
10  conditions    Late_k2  Medium_k2    True        True  -5.096008  10.0   two-sided  4.667388e-04  5.461837e-04   fdr_bh     77.056 -0.690630
11  conditions    Late_k2   Early_k3    True        True  -8.456933  10.0   two-sided  7.215440e-06  1.044340e-05   fdr_bh   2824.735 -1.831804
12  conditions    Late_k2    Late_k3    True        True  -6.501200  10.0   two-sided  6.884928e-05  9.225401e-05   fdr_bh    396.791 -0.997946
13  conditions    Late_k2  Medium_k3    True        True  -7.764639  10.0   two-sided  1.528023e-05  2.154904e-05   fdr_bh     1465.9 -1.608685
14  conditions    Late_k2    Transparent    True        True  19.643362  10.0   two-sided  2.558617e-09  3.518099e-08   fdr_bh  3.264e+06  7.227022
15  conditions    Late_k2     Early_k1    True        True  11.672991  10.0   two-sided  3.786581e-07  8.105349e-07   fdr_bh  3.797e+04  1.672569
16  conditions    Late_k2      Late_k1    True        True  14.358358  10.0   two-sided  5.317943e-08  1.462434e-07   fdr_bh  2.173e+05  2.079664
17  conditions    Late_k2    Medium_k1    True        True  10.717242  10.0   two-sided  8.394967e-07  1.442885e-06   fdr_bh  1.877e+04  1.881353
18  conditions    Late_k2     ZeroTorque    True        True  20.237947  10.0   two-sided  1.911672e-09  3.518099e-08   fdr_bh  4.237e+06  8.129301
19  conditions  Medium_k2   Early_k3    True        True  -5.873225  10.0   two-sided  1.566123e-04  1.914151e-04   fdr_bh    195.609 -1.242662
21  conditions  Medium_k2  Medium_k3    True        True  -5.764762  10.0   two-sided  1.814693e-04  2.169742e-04   fdr_bh    172.409 -0.959234
22  conditions  Medium_k2    Transparent    True        True  17.625106  10.0   two-sided  7.357055e-09  4.495978e-08   fdr_bh  1.269e+06  6.649398
23  conditions  Medium_k2     Early_k1    True        True  12.444197  10.0   two-sided  2.074085e-07  4.959769e-07   fdr_bh  6.477e+04  2.182532
24  conditions  Medium_k2      Late_k1    True        True  14.609163  10.0   two-sided  4.504814e-08  1.304025e-07   fdr_bh  2.519e+05  2.530364
25  conditions  Medium_k2    Medium_k1    True        True  11.907003  10.0   two-sided  3.143059e-07  7.202843e-07   fdr_bh  4.479e+04  2.361735
26  conditions  Medium_k2     ZeroTorque    True        True  18.168725  10.0   two-sided  5.475714e-09  4.306504e-08   fdr_bh  1.653e+06  7.331817
27  conditions   Early_k3    Late_k3    True        True   5.953211  10.0   two-sided  1.406352e-04  1.757940e-04   fdr_bh    214.528  0.910582
29  conditions   Early_k3    Transparent    True        True  15.001302  10.0   two-sided  3.493376e-08  1.067420e-07   fdr_bh   3.16e+05  5.878230
30  conditions   Early_k3     Early_k1    True        True  10.974210  10.0   two-sided  6.737771e-07  1.195411e-06   fdr_bh  2.279e+04  2.938080
31  conditions   Early_k3      Late_k1    True        True  11.135028  10.0   two-sided  5.884657e-07  1.083014e-06   fdr_bh   2.57e+04  3.184768
32  conditions   Early_k3    Medium_k1    True        True  10.057404  10.0   two-sided  1.508271e-06  2.370140e-06   fdr_bh  1.119e+04  3.064847
33  conditions   Early_k3     ZeroTorque    True        True  15.480551  10.0   two-sided  2.581324e-08  8.351343e-08   fdr_bh  4.138e+05  6.301157
34  conditions    Late_k3  Medium_k3    True        True  -4.544563  10.0   two-sided  1.067183e-03  1.222814e-03   fdr_bh     38.335 -0.605465
35  conditions    Late_k3    Transparent    True        True  15.911562  10.0   two-sided  1.980826e-08  6.836378e-08   fdr_bh  5.241e+05  6.197271
36  conditions    Late_k3     Early_k1    True        True  10.511454  10.0   two-sided  1.004435e-06  1.674059e-06   fdr_bh  1.601e+04  2.347848
37  conditions    Late_k3      Late_k1    True        True  11.625988  10.0   two-sided  3.932484e-07  8.105349e-07   fdr_bh  3.672e+04  2.657609
38  conditions    Late_k3    Medium_k1    True        True  10.150169  10.0   two-sided  1.386341e-06  2.242611e-06   fdr_bh  1.205e+04  2.507092
39  conditions    Late_k3     ZeroTorque    True        True  16.695576  10.0   two-sided  1.244263e-08  5.264190e-08   fdr_bh  7.937e+05  6.770154
40  conditions  Medium_k3    Transparent    True        True  15.904969  10.0   two-sided  1.988765e-08  6.836378e-08   fdr_bh  5.222e+05  6.310813
41  conditions  Medium_k3     Early_k1    True        True  12.694448  10.0   two-sided  1.718224e-07  4.295559e-07   fdr_bh  7.655e+04  2.866257
42  conditions  Medium_k3      Late_k1    True        True  13.063753  10.0   two-sided  1.309291e-07  3.429096e-07   fdr_bh  9.747e+04  3.148274
43  conditions  Medium_k3    Medium_k1    True        True  11.611405  10.0   two-sided  3.978989e-07  8.105349e-07   fdr_bh  3.634e+04  3.011947
44  conditions  Medium_k3     ZeroTorque    True        True  16.771361  10.0   two-sided  1.190872e-08  5.264190e-08   fdr_bh  8.254e+05  6.813459
45  conditions    Transparent     Early_k1    True        True -17.919224  10.0   two-sided  6.264006e-09  4.306504e-08   fdr_bh  1.465e+06 -6.727684
46  conditions    Transparent      Late_k1    True        True -17.415623  10.0   two-sided  8.262830e-09  4.544556e-08   fdr_bh  1.144e+06 -6.241906
47  conditions    Transparent    Medium_k1    True        True -17.939299  10.0   two-sided  6.196181e-09  4.306504e-08   fdr_bh   1.48e+06 -6.590316
48  conditions    Transparent     ZeroTorque    True        True   8.756911  10.0   two-sided  5.289547e-06  7.862840e-06   fdr_bh   3708.438  3.492855
49  conditions     Early_k1      Late_k1    True        True   6.408769  10.0   two-sided  7.745060e-05  9.906472e-05   fdr_bh    358.456  0.461598
50  conditions     Early_k1    Medium_k1    True        True   2.338874  10.0   two-sided  4.141899e-02  4.380855e-02   fdr_bh      1.972  0.225954
51  conditions     Early_k1     ZeroTorque    True        True  19.938080  10.0   two-sided  2.212111e-09  3.518099e-08   fdr_bh  3.718e+06  7.964969
52  conditions      Late_k1    Medium_k1    True        True  -4.010362  10.0   two-sided  2.476607e-03  2.779865e-03   fdr_bh     18.982 -0.239383
53  conditions      Late_k1     ZeroTorque    True        True  18.784284  10.0   two-sided  3.958373e-09  4.306504e-08   fdr_bh  2.209e+06  7.495607
54  conditions    Medium_k1     ZeroTorque    True        True  19.686030  10.0   two-sided  2.504956e-09  3.518099e-08   fdr_bh  3.327e+06  7.863741
------------------
LAnklePowerTOTAL_NEGATIVEinteg
partial effect size eta squared: 0.5864683557892792
effect size is large
test statistic F: 14.181946266981111
p-GG-corr: 1.2973678694266838e-06
      Contrast              A              B  Paired  Parametric         T   dof alternative     p-unc    p-corr p-adjust      BF10    hedges
2   conditions   Early_k2   Early_k3    True        True -5.465589  10.0   two-sided  0.000275  0.001679   fdr_bh   120.942 -0.556728
3   conditions   Early_k2    Late_k3    True        True -5.384670  10.0   two-sided  0.000308  0.001694   fdr_bh   109.708 -0.674343
4   conditions   Early_k2  Medium_k3    True        True -3.727765  10.0   two-sided  0.003925  0.010279   fdr_bh    12.975 -0.531010
5   conditions   Early_k2    Transparent    True        True  3.209047  10.0   two-sided  0.009347  0.019040   fdr_bh     6.392  0.491834
9   conditions   Early_k2     ZeroTorque    True        True  3.376711  10.0   two-sided  0.007041  0.016137   fdr_bh     8.042  0.465783
11  conditions    Late_k2   Early_k3    True        True -4.722650  10.0   two-sided  0.000813  0.003309   fdr_bh    48.187 -0.580018
12  conditions    Late_k2    Late_k3    True        True -4.523292  10.0   two-sided  0.001103  0.003568   fdr_bh    37.295 -0.686112
13  conditions    Late_k2  Medium_k3    True        True -3.541049  10.0   two-sided  0.005347  0.012787   fdr_bh    10.066 -0.555431
14  conditions    Late_k2    Transparent    True        True  2.714034  10.0   two-sided  0.021782  0.038646   fdr_bh     3.252  0.393028
18  conditions    Late_k2     ZeroTorque    True        True  3.071852  10.0   two-sided  0.011803  0.022608   fdr_bh     5.296  0.371478
19  conditions  Medium_k2   Early_k3    True        True -3.013461  10.0   two-sided  0.013040  0.023907   fdr_bh     4.889 -0.594317
20  conditions  Medium_k2    Late_k3    True        True -3.286890  10.0   two-sided  0.008193  0.017331   fdr_bh     7.111 -0.697863
21  conditions  Medium_k2  Medium_k3    True        True -2.630019  10.0   two-sided  0.025161  0.042243   fdr_bh     2.903 -0.570341
29  conditions   Early_k3    Transparent    True        True  5.694306  10.0   two-sided  0.000200  0.001570   fdr_bh    158.73  1.030728
30  conditions   Early_k3     Early_k1    True        True  4.152030  10.0   two-sided  0.001974  0.006031   fdr_bh    22.924  0.625631
31  conditions   Early_k3      Late_k1    True        True  3.909984  10.0   two-sided  0.002913  0.008012   fdr_bh    16.592  0.756200
32  conditions   Early_k3    Medium_k1    True        True  4.538662  10.0   two-sided  0.001077  0.003568   fdr_bh    38.044  0.690685
33  conditions   Early_k3     ZeroTorque    True        True  6.941575  10.0   two-sided  0.000040  0.000712   fdr_bh   636.477  0.992409
35  conditions    Late_k3    Transparent    True        True  7.633460  10.0   two-sided  0.000018  0.000487   fdr_bh  1288.652  1.175070
36  conditions    Late_k3     Early_k1    True        True  5.194167  10.0   two-sided  0.000405  0.002023   fdr_bh    86.976  0.755697
37  conditions    Late_k3      Late_k1    True        True  4.699434  10.0   two-sided  0.000842  0.003309   fdr_bh    46.779  0.882666
38  conditions    Late_k3    Medium_k1    True        True  6.550380  10.0   two-sided  0.000065  0.000712   fdr_bh   418.687  0.816446
39  conditions    Late_k3     ZeroTorque    True        True  7.802917  10.0   two-sided  0.000015  0.000487   fdr_bh  1521.644  1.128888
40  conditions  Medium_k3    Transparent    True        True  6.218122  10.0   two-sided  0.000099  0.000908   fdr_bh   289.899  1.026211
41  conditions  Medium_k3     Early_k1    True        True  4.588683  10.0   two-sided  0.000997  0.003568   fdr_bh    40.582  0.603501
42  conditions  Medium_k3      Late_k1    True        True  3.971292  10.0   two-sided  0.002638  0.007636   fdr_bh    18.015  0.739481
43  conditions  Medium_k3    Medium_k1    True        True  5.487195  10.0   two-sided  0.000267  0.001679   fdr_bh   124.118  0.671249
44  conditions  Medium_k3     ZeroTorque    True        True  6.680268  10.0   two-sided  0.000055  0.000712   fdr_bh   481.949  0.985303
45  conditions    Transparent     Early_k1    True        True -3.066056  10.0   two-sided  0.011921  0.022608   fdr_bh     5.254 -0.463915
47  conditions    Transparent    Medium_k1    True        True -3.693923  10.0   two-sided  0.004150  0.010375   fdr_bh    12.393 -0.353827
51  conditions     Early_k1     ZeroTorque    True        True  3.347793  10.0   two-sided  0.007393  0.016264   fdr_bh      7.73  0.437228
53  conditions      Late_k1     ZeroTorque    True        True  2.625763  10.0   two-sided  0.025346  0.042243   fdr_bh     2.887  0.250329
54  conditions    Medium_k1     ZeroTorque    True        True  4.761268  10.0   two-sided  0.000767  0.003309   fdr_bh    50.617  0.331171
------------------
LAnklePowerBIO_NEGATIVEinteg
partial effect size eta squared: 0.8296117192725091
effect size is large
test statistic F: 48.68948238284896
p-unc: 5.6825039090369535e-34
      Contrast              A              B  Paired  Parametric          T   dof alternative         p-unc        p-corr p-adjust       BF10    hedges
0   conditions   Early_k2    Late_k2    True        True   3.437770  10.0   two-sided  6.355134e-03  9.864075e-03   fdr_bh      8.742  0.243706
2   conditions   Early_k2   Early_k3    True        True  -9.008346  10.0   two-sided  4.103704e-06  1.504692e-05   fdr_bh   4634.154 -0.709814
3   conditions   Early_k2    Late_k3    True        True  -4.050597  10.0   two-sided  2.321350e-03  3.868917e-03   fdr_bh      20.03 -0.549792
4   conditions   Early_k2  Medium_k3    True        True  -3.556825  10.0   two-sided  5.208708e-03  8.425851e-03   fdr_bh     10.285 -0.549068
5   conditions   Early_k2    Transparent    True        True   6.192578  10.0   two-sided  1.024430e-04  2.253745e-04   fdr_bh    281.691  0.853221
6   conditions   Early_k2     Early_k1    True        True   3.286938  10.0   two-sided  8.192301e-03  1.155324e-02   fdr_bh      7.112  0.423959
7   conditions   Early_k2      Late_k1    True        True   4.805999  10.0   two-sided  7.171392e-04  1.360092e-03   fdr_bh     53.575  0.614223
8   conditions   Early_k2    Medium_k1    True        True   4.153865  10.0   two-sided  1.967866e-03  3.382270e-03   fdr_bh     22.979  0.525529
9   conditions   Early_k2     ZeroTorque    True        True  11.605263  10.0   two-sided  3.998760e-07  3.665530e-06   fdr_bh  3.618e+04  1.393320
11  conditions    Late_k2   Early_k3    True        True  -8.766918  10.0   two-sided  5.235803e-06  1.693936e-05   fdr_bh   3741.815 -0.902504
12  conditions    Late_k2    Late_k3    True        True  -5.032706  10.0   two-sided  5.120845e-04  1.043135e-03   fdr_bh     71.231 -0.763623
13  conditions    Late_k2  Medium_k3    True        True  -4.855876  10.0   two-sided  6.655032e-04  1.307238e-03   fdr_bh     57.065 -0.760106
14  conditions    Late_k2    Transparent    True        True   4.165583  10.0   two-sided  1.931492e-03  3.382270e-03   fdr_bh     23.339  0.558437
16  conditions    Late_k2      Late_k1    True        True   2.644004  10.0   two-sided  2.456457e-02  3.216789e-02   fdr_bh      2.958  0.336086
18  conditions    Late_k2     ZeroTorque    True        True   9.864454  10.0   two-sided  1.801100e-06  7.075751e-06   fdr_bh   9565.247  1.073261
19  conditions  Medium_k2   Early_k3    True        True  -5.079085  10.0   two-sided  4.784257e-04  1.012054e-03   fdr_bh     75.457 -0.842742
20  conditions  Medium_k2    Late_k3    True        True  -3.396136  10.0   two-sided  6.815179e-03  9.864075e-03   fdr_bh      8.258 -0.702505
21  conditions  Medium_k2  Medium_k3    True        True  -3.418426  10.0   two-sided  6.564757e-03  9.864075e-03   fdr_bh      8.514 -0.700364
22  conditions  Medium_k2    Transparent    True        True   4.170312  10.0   two-sided  1.917013e-03  3.382270e-03   fdr_bh     23.486  0.587775
24  conditions  Medium_k2      Late_k1    True        True   2.759593  10.0   two-sided  2.014385e-02  2.702224e-02   fdr_bh      3.459  0.369639
26  conditions  Medium_k2     ZeroTorque    True        True   7.170408  10.0   two-sided  3.030500e-05  7.576249e-05   fdr_bh    807.659  1.092804
29  conditions   Early_k3    Transparent    True        True  10.356304  10.0   two-sided  1.152169e-06  6.667264e-06   fdr_bh  1.419e+04  1.542778
30  conditions   Early_k3     Early_k1    True        True  11.187431  10.0   two-sided  5.632755e-07  4.425736e-06   fdr_bh  2.671e+04  1.151064
31  conditions   Early_k3      Late_k1    True        True   8.839841  10.0   two-sided  4.861638e-06  1.671188e-05   fdr_bh   3993.373  1.301787
32  conditions   Early_k3    Medium_k1    True        True  10.257883  10.0   two-sided  1.258091e-06  6.667264e-06   fdr_bh  1.313e+04  1.228278
33  conditions   Early_k3     ZeroTorque    True        True  19.718798  10.0   two-sided  2.464583e-09  1.355520e-07   fdr_bh  3.375e+06  2.063793
35  conditions    Late_k3    Transparent    True        True  10.009416  10.0   two-sided  1.575899e-06  6.667264e-06   fdr_bh  1.076e+04  1.441432
36  conditions    Late_k3     Early_k1    True        True   7.925452  10.0   two-sided  1.278002e-05  3.699480e-05   fdr_bh   1713.297  1.020795
37  conditions    Late_k3      Late_k1    True        True   7.031140  10.0   two-sided  3.578836e-05  8.558087e-05   fdr_bh     699.08  1.184826
38  conditions    Late_k3    Medium_k1    True        True  10.172717  10.0   two-sided  1.358357e-06  6.667264e-06   fdr_bh  1.227e+04  1.105384
39  conditions    Late_k3     ZeroTorque    True        True  16.754769  10.0   two-sided  1.202343e-08  2.204295e-07   fdr_bh  8.184e+05  1.994392
40  conditions  Medium_k3    Transparent    True        True  10.069157  10.0   two-sided  1.492194e-06  6.667264e-06   fdr_bh  1.129e+04  1.424312
41  conditions  Medium_k3     Early_k1    True        True  10.249485  10.0   two-sided  1.267611e-06  6.667264e-06   fdr_bh  1.304e+04  1.009710
42  conditions  Medium_k3      Late_k1    True        True   7.798756  10.0   two-sided  1.470848e-05  4.024139e-05   fdr_bh   1515.493  1.172595
43  conditions  Medium_k3    Medium_k1    True        True  12.190300  10.0   two-sided  2.519254e-07  2.771180e-06   fdr_bh   5.45e+04  1.093843
44  conditions  Medium_k3     ZeroTorque    True        True  17.350822  10.0   two-sided  8.567275e-09  2.204295e-07   fdr_bh  1.108e+06  1.969022
45  conditions    Transparent     Early_k1    True        True  -3.024389  10.0   two-sided  1.279918e-02  1.759887e-02   fdr_bh      4.963 -0.460833
47  conditions    Transparent    Medium_k1    True        True  -3.409985  10.0   two-sided  6.658444e-03  9.864075e-03   fdr_bh      8.416 -0.334302
48  conditions    Transparent     ZeroTorque    True        True   6.431044  10.0   two-sided  7.527672e-05  1.725092e-04   fdr_bh     367.37  0.549363
51  conditions     Early_k1     ZeroTorque    True        True   8.288571  10.0   two-sided  8.621514e-06  2.634351e-05   fdr_bh   2417.009  1.022778
53  conditions      Late_k1     ZeroTorque    True        True   7.759705  10.0   two-sided  1.536489e-05  4.024139e-05   fdr_bh   1458.852  0.772567
54  conditions    Medium_k1     ZeroTorque    True        True  12.195114  10.0   two-sided  2.509901e-07  2.771180e-06   fdr_bh  5.468e+04  0.883869
------------------
LAnklePowerEXO_NEGATIVEinteg
partial effect size eta squared: 0.9056607577526661
effect size is large
test statistic F: 96.00042741261913
p-unc: 1.164308977704938e-46
      Contrast              A              B  Paired  Parametric          T   dof alternative         p-unc        p-corr p-adjust       BF10     hedges
0   conditions   Early_k2    Late_k2    True        True  -6.391967  10.0   two-sided  7.913517e-05  2.560256e-04   fdr_bh    351.864  -0.970614
2   conditions   Early_k2   Early_k3    True        True   2.824774  10.0   two-sided  1.801262e-02  2.251577e-02   fdr_bh      3.779   0.495026
3   conditions   Early_k2    Late_k3    True        True  -3.878356  10.0   two-sided  3.067132e-03  4.217307e-03   fdr_bh     15.901  -0.646085
5   conditions   Early_k2    Transparent    True        True  -5.944137  10.0   two-sided  1.423561e-04  3.728373e-04   fdr_bh      212.3  -1.870933
6   conditions   Early_k2     Early_k1    True        True  -6.144846  10.0   two-sided  1.090580e-04  3.332329e-04   fdr_bh    266.925  -1.591488
7   conditions   Early_k2      Late_k1    True        True  -6.514667  10.0   two-sided  6.768469e-05  2.481772e-04   fdr_bh     402.68  -1.769988
8   conditions   Early_k2    Medium_k1    True        True  -6.019415  10.0   two-sided  1.287357e-04  3.540231e-04   fdr_bh    231.449  -1.713020
9   conditions   Early_k2     ZeroTorque    True        True -17.753419  10.0   two-sided  6.856398e-09  4.713774e-08   fdr_bh  1.352e+06  -7.190110
10  conditions    Late_k2  Medium_k2    True        True   4.520630  10.0   two-sided  1.107270e-03  1.800344e-03   fdr_bh     37.167   0.654168
11  conditions    Late_k2   Early_k3    True        True   5.150315  10.0   two-sided  4.312487e-04  9.122569e-04   fdr_bh     82.406   1.347912
13  conditions    Late_k2  Medium_k3    True        True   3.696095  10.0   two-sided  4.135047e-03  5.547014e-03   fdr_bh     12.429   0.857883
14  conditions    Late_k2    Transparent    True        True  -4.832262  10.0   two-sided  6.894382e-04  1.263970e-03   fdr_bh     55.387  -1.117753
15  conditions    Late_k2     Early_k1    True        True  -4.744824  10.0   two-sided  7.863574e-04  1.395150e-03   fdr_bh     49.568  -0.764391
16  conditions    Late_k2      Late_k1    True        True  -5.764157  10.0   two-sided  1.816193e-04  4.343070e-04   fdr_bh    172.287  -1.007710
17  conditions    Late_k2    Medium_k1    True        True  -4.959913  10.0   two-sided  5.701049e-04  1.108109e-03   fdr_bh     65.041  -0.920721
18  conditions    Late_k2     ZeroTorque    True        True -22.320504  10.0   two-sided  7.319777e-10  1.447069e-08   fdr_bh  1.001e+07  -8.911179
19  conditions  Medium_k2   Early_k3    True        True   3.036654  10.0   two-sided  1.253395e-02  1.641350e-02   fdr_bh      5.047   0.949618
22  conditions  Medium_k2    Transparent    True        True  -7.213755  10.0   two-sided  2.878952e-05  1.319520e-04   fdr_bh    844.469  -1.855072
23  conditions  Medium_k2     Early_k1    True        True  -7.143029  10.0   two-sided  3.130657e-05  1.324509e-04   fdr_bh     785.17  -1.475616
24  conditions  Medium_k2      Late_k1    True        True  -7.623673  10.0   two-sided  1.791177e-05  8.955883e-05   fdr_bh   1276.244  -1.698783
25  conditions  Medium_k2    Medium_k1    True        True  -6.884404  10.0   two-sided  4.274902e-05  1.679426e-04   fdr_bh    599.241  -1.636933
26  conditions  Medium_k2     ZeroTorque    True        True -26.220744  10.0   two-sided  1.499356e-10  8.246456e-09   fdr_bh  4.148e+07 -10.467663
27  conditions   Early_k3    Late_k3    True        True  -4.493583  10.0   two-sided  1.154500e-03  1.800344e-03   fdr_bh     35.886  -1.065824
28  conditions   Early_k3  Medium_k3    True        True  -3.006431  10.0   two-sided  1.319783e-02  1.688095e-02   fdr_bh      4.843  -0.485126
29  conditions   Early_k3    Transparent    True        True  -5.815420  10.0   two-sided  1.693695e-04  4.234237e-04   fdr_bh    182.908  -2.079573
30  conditions   Early_k3     Early_k1    True        True  -5.703106  10.0   two-sided  1.974629e-04  4.525191e-04   fdr_bh    160.382  -1.854368
31  conditions   Early_k3      Late_k1    True        True  -6.447991  10.0   two-sided  7.366689e-05  2.532299e-04   fdr_bh    374.288  -2.001749
32  conditions   Early_k3    Medium_k1    True        True  -6.031915  10.0   two-sided  1.266131e-04  3.540231e-04   fdr_bh    234.779  -1.953006
33  conditions   Early_k3     ZeroTorque    True        True -14.976390  10.0   two-sided  3.549615e-08  1.952288e-07   fdr_bh  3.115e+05  -6.109375
34  conditions    Late_k3  Medium_k3    True        True   4.119463  10.0   two-sided  2.078874e-03  3.090218e-03   fdr_bh     21.954   0.573200
35  conditions    Late_k3    Transparent    True        True  -4.045557  10.0   two-sided  2.340225e-03  3.387168e-03   fdr_bh     19.896  -1.289047
36  conditions    Late_k3     Early_k1    True        True  -4.013913  10.0   two-sided  2.462478e-03  3.472725e-03   fdr_bh     19.072  -0.979818
37  conditions    Late_k3      Late_k1    True        True  -5.015604  10.0   two-sided  5.251253e-04  1.069700e-03   fdr_bh     69.729  -1.191410
38  conditions    Late_k3    Medium_k1    True        True  -4.480336  10.0   two-sided  1.178407e-03  1.800344e-03   fdr_bh     35.275  -1.116544
39  conditions    Late_k3     ZeroTorque    True        True -18.599248  10.0   two-sided  4.359257e-09  3.425130e-08   fdr_bh  2.026e+06  -7.513105
40  conditions  Medium_k3    Transparent    True        True  -4.481157  10.0   two-sided  1.176911e-03  1.800344e-03   fdr_bh     35.312  -1.661955
41  conditions  Medium_k3     Early_k1    True        True  -4.641211  10.0   two-sided  9.202938e-04  1.581755e-03   fdr_bh     43.418  -1.413253
42  conditions  Medium_k3      Late_k1    True        True  -5.224112  10.0   two-sided  3.875690e-04  8.526519e-04   fdr_bh     90.231  -1.581208
43  conditions  Medium_k3    Medium_k1    True        True  -4.943334  10.0   two-sided  5.842759e-04  1.108109e-03   fdr_bh     63.704  -1.522988
44  conditions  Medium_k3     ZeroTorque    True        True -15.316700  10.0   two-sided  2.859825e-08  1.747671e-07   fdr_bh  3.777e+05  -6.241233
48  conditions    Transparent     ZeroTorque    True        True -21.196873  10.0   two-sided  1.214957e-09  1.447069e-08   fdr_bh  6.358e+06  -8.415274
51  conditions     Early_k1     ZeroTorque    True        True -21.685891  10.0   two-sided  9.714935e-10  1.447069e-08   fdr_bh  7.768e+06  -8.604089
53  conditions      Late_k1     ZeroTorque    True        True -19.043794  10.0   two-sided  3.462696e-09  3.174138e-08   fdr_bh   2.49e+06  -7.585886
54  conditions    Medium_k1     ZeroTorque    True        True -21.025547  10.0   two-sided  1.315517e-09  1.447069e-08   fdr_bh  5.921e+06  -8.360560
------------------
LKneeExtension_midstancepeak
partial effect size eta squared: 0.5370721928510396
effect size is large
test statistic F: 11.601640354220955
p-unc: 5.316753554773592e-13
      Contrast              A              B  Paired  Parametric         T   dof alternative     p-unc    p-corr p-adjust     BF10    hedges
7   conditions   Early_k2      Late_k1    True        True -2.824696  10.0   two-sided  0.018015  0.045038   fdr_bh    3.779 -0.154314
9   conditions   Early_k2     ZeroTorque    True        True -5.035995  10.0   two-sided  0.000510  0.004671   fdr_bh   71.523 -0.386247
13  conditions    Late_k2  Medium_k3    True        True  3.925666  10.0   two-sided  0.002840  0.010568   fdr_bh   16.945  0.151260
16  conditions    Late_k2      Late_k1    True        True -3.655536  10.0   two-sided  0.004422  0.015199   fdr_bh   11.763 -0.147722
18  conditions    Late_k2     ZeroTorque    True        True -6.196240  10.0   two-sided  0.000102  0.001978   fdr_bh  282.855 -0.387818
21  conditions  Medium_k2  Medium_k3    True        True  3.963852  10.0   two-sided  0.002670  0.010568   fdr_bh   17.836  0.158883
26  conditions  Medium_k2     ZeroTorque    True        True -4.619096  10.0   two-sided  0.000952  0.005235   fdr_bh   42.202 -0.362455
29  conditions   Early_k3    Transparent    True        True -2.914588  10.0   two-sided  0.015443  0.040446   fdr_bh    4.271 -0.254378
30  conditions   Early_k3     Early_k1    True        True -2.918595  10.0   two-sided  0.015337  0.040446   fdr_bh    4.295 -0.157229
31  conditions   Early_k3      Late_k1    True        True -3.280017  10.0   two-sided  0.008289  0.025327   fdr_bh    7.044 -0.259353
33  conditions   Early_k3     ZeroTorque    True        True -4.931275  10.0   two-sided  0.000595  0.004674   fdr_bh   62.747 -0.490103
37  conditions    Late_k3      Late_k1    True        True -2.917694  10.0   two-sided  0.015361  0.040446   fdr_bh    4.289 -0.186352
39  conditions    Late_k3     ZeroTorque    True        True -4.784330  10.0   two-sided  0.000741  0.005094   fdr_bh   52.122 -0.433364
40  conditions  Medium_k3    Transparent    True        True -3.590667  10.0   two-sided  0.004924  0.015929   fdr_bh    10.77 -0.293940
41  conditions  Medium_k3     Early_k1    True        True -3.916580  10.0   two-sided  0.002882  0.010568   fdr_bh    16.74 -0.193481
42  conditions  Medium_k3      Late_k1    True        True -4.697117  10.0   two-sided  0.000845  0.005165   fdr_bh   46.641 -0.300134
43  conditions  Medium_k3    Medium_k1    True        True -4.065988  10.0   two-sided  0.002265  0.010380   fdr_bh   20.445 -0.219851
44  conditions  Medium_k3     ZeroTorque    True        True -6.290866  10.0   two-sided  0.000090  0.001978   fdr_bh  314.493 -0.539576
48  conditions    Transparent     ZeroTorque    True        True -6.153174  10.0   two-sided  0.000108  0.001978   fdr_bh  269.448 -0.237441
51  conditions     Early_k1     ZeroTorque    True        True -5.059307  10.0   two-sided  0.000492  0.004671   fdr_bh   73.627 -0.341888
53  conditions      Late_k1     ZeroTorque    True        True -4.522910  10.0   two-sided  0.001103  0.005517   fdr_bh   37.277 -0.242620
54  conditions    Medium_k1     ZeroTorque    True        True -5.426565  10.0   two-sided  0.000290  0.003992   fdr_bh  115.397 -0.322876
------------------
LKneePowerTOTAL_TOTALinteg
partial effect size eta squared: 0.34371282216406457
effect size is large
test statistic F: 5.237232019333905
p-unc: 3.687755348168519e-06
      Contrast              A              B  Paired  Parametric         T   dof alternative     p-unc    p-corr p-adjust    BF10    hedges
0   conditions   Early_k2    Late_k2    True        True -3.915902  10.0   two-sided  0.002885  0.025549   fdr_bh  16.725 -0.321000
5   conditions   Early_k2    Transparent    True        True -3.314524  10.0   two-sided  0.007819  0.039097   fdr_bh   7.385 -0.668336
10  conditions    Late_k2  Medium_k2    True        True  3.541068  10.0   two-sided  0.005347  0.032678   fdr_bh  10.066  0.474237
11  conditions    Late_k2   Early_k3    True        True  3.180808  10.0   two-sided  0.009806  0.044944   fdr_bh   6.149  0.450815
12  conditions    Late_k2    Late_k3    True        True  3.760966  10.0   two-sided  0.003716  0.025549   fdr_bh  13.571  0.322831
13  conditions    Late_k2  Medium_k3    True        True  4.559864  10.0   two-sided  0.001042  0.016583   fdr_bh  39.101  0.449418
22  conditions  Medium_k2    Transparent    True        True -4.124008  10.0   two-sided  0.002064  0.022702   fdr_bh  22.087 -0.805686
29  conditions   Early_k3    Transparent    True        True -5.116109  10.0   two-sided  0.000453  0.016583   fdr_bh  78.997 -0.795617
35  conditions    Late_k3    Transparent    True        True -4.465366  10.0   two-sided  0.001206  0.016583   fdr_bh  34.595 -0.688986
40  conditions  Medium_k3    Transparent    True        True -4.607049  10.0   two-sided  0.000970  0.016583   fdr_bh  41.553 -0.809531
47  conditions    Transparent    Medium_k1    True        True  3.375367  10.0   two-sided  0.007057  0.038816   fdr_bh   8.027  0.667279
48  conditions    Transparent     ZeroTorque    True        True  3.812895  10.0   two-sided  0.003413  0.025549   fdr_bh  14.558  0.467418
------------------
LKneePowerTOTAL_POSITIVEinteg
partial effect size eta squared: 0.2019302477186993
effect size is large
test statistic F: 2.530233067241016
p-unc: 0.009257828349095257
      Contrast              A           B  Paired  Parametric         T   dof alternative     p-unc    p-corr p-adjust     BF10    hedges
18  conditions    Late_k2  ZeroTorque    True        True  5.553921  10.0   two-sided  0.000243  0.013352   fdr_bh  134.419  0.367996
44  conditions  Medium_k3  ZeroTorque    True        True  4.141980  10.0   two-sided  0.002005  0.036767   fdr_bh    22.62  0.267763
51  conditions     Early_k1  ZeroTorque    True        True  4.329583  10.0   two-sided  0.001491  0.036767   fdr_bh   28.974  0.249584
------------------
LKneePowerTOTAL_NEGATIVEinteg
partial effect size eta squared: 0.40225593234562684
effect size is large
test statistic F: 6.729567955799752
p-unc: 6.248468283028543e-08
      Contrast              A              B  Paired  Parametric         T   dof alternative     p-unc    p-corr p-adjust    BF10    hedges
5   conditions   Early_k2    Transparent    True        True -4.480392  10.0   two-sided  0.001178  0.007201   fdr_bh  35.277 -0.806007
13  conditions    Late_k2  Medium_k3    True        True  3.527361  10.0   two-sided  0.005471  0.030090   fdr_bh    9.88  0.375545
14  conditions    Late_k2    Transparent    True        True -4.589649  10.0   two-sided  0.000996  0.006972   fdr_bh  40.632 -0.617408
22  conditions  Medium_k2    Transparent    True        True -5.742077  10.0   two-sided  0.000187  0.006972   fdr_bh  167.89 -0.982121
29  conditions   Early_k3    Transparent    True        True -5.098484  10.0   two-sided  0.000465  0.006972   fdr_bh  77.293 -0.895380
35  conditions    Late_k3    Transparent    True        True -4.655951  10.0   two-sided  0.000900  0.006972   fdr_bh  44.247 -0.808029
40  conditions  Medium_k3    Transparent    True        True -5.167837  10.0   two-sided  0.000420  0.006972   fdr_bh  84.204 -0.919846
45  conditions    Transparent     Early_k1    True        True  4.577805  10.0   two-sided  0.001014  0.006972   fdr_bh  40.016  0.720880
46  conditions    Transparent      Late_k1    True        True  4.801898  10.0   two-sided  0.000722  0.006972   fdr_bh  53.297  0.770415
47  conditions    Transparent    Medium_k1    True        True  4.699560  10.0   two-sided  0.000842  0.006972   fdr_bh  46.787  0.780878
------------------
LKneeMoment_midstance_peak
partial effect size eta squared: 0.5601191163878174
effect size is large
test statistic F: 12.733427099360878
p-unc: 4.86453292631001e-14
      Contrast              A              B  Paired  Parametric         T   dof alternative     p-unc    p-corr p-adjust      BF10    hedges
0   conditions   Early_k2    Late_k2    True        True -3.588042  10.0   two-sided  0.004945  0.012952   fdr_bh    10.732 -0.150328
2   conditions   Early_k2   Early_k3    True        True  2.588884  10.0   two-sided  0.027002  0.045003   fdr_bh     2.747  0.201945
5   conditions   Early_k2    Transparent    True        True -5.220819  10.0   two-sided  0.000389  0.001855   fdr_bh    89.868 -0.341622
6   conditions   Early_k2     Early_k1    True        True -3.023320  10.0   two-sided  0.012823  0.024319   fdr_bh     4.956 -0.315705
7   conditions   Early_k2      Late_k1    True        True -4.030959  10.0   two-sided  0.002396  0.008236   fdr_bh    19.512 -0.302933
9   conditions   Early_k2     ZeroTorque    True        True -6.111100  10.0   two-sided  0.000114  0.001254   fdr_bh   256.918 -0.517658
11  conditions    Late_k2   Early_k3    True        True  4.162887  10.0   two-sided  0.001940  0.007113   fdr_bh    23.256  0.349365
13  conditions    Late_k2  Medium_k3    True        True  2.656100  10.0   two-sided  0.024060  0.041353   fdr_bh     3.007  0.253315
14  conditions    Late_k2    Transparent    True        True -3.652900  10.0   two-sided  0.004441  0.012855   fdr_bh    11.721 -0.190395
18  conditions    Late_k2     ZeroTorque    True        True -5.749487  10.0   two-sided  0.000185  0.001427   fdr_bh   169.354 -0.361542
19  conditions  Medium_k2   Early_k3    True        True  2.986671  10.0   two-sided  0.013651  0.025027   fdr_bh     4.713  0.228547
22  conditions  Medium_k2    Transparent    True        True -3.722247  10.0   two-sided  0.003961  0.012102   fdr_bh    12.878 -0.282671
23  conditions  Medium_k2     Early_k1    True        True -3.153581  10.0   two-sided  0.010270  0.022595   fdr_bh     5.924 -0.257567
24  conditions  Medium_k2      Late_k1    True        True -3.758366  10.0   two-sided  0.003732  0.012075   fdr_bh    13.524 -0.247027
26  conditions  Medium_k2     ZeroTorque    True        True -5.447624  10.0   two-sided  0.000282  0.001623   fdr_bh    118.36 -0.446936
27  conditions   Early_k3    Late_k3    True        True -2.659048  10.0   two-sided  0.023938  0.041353   fdr_bh     3.019 -0.163173
29  conditions   Early_k3    Transparent    True        True -4.621414  10.0   two-sided  0.000949  0.004013   fdr_bh    42.328 -0.538419
30  conditions   Early_k3     Early_k1    True        True -6.343466  10.0   two-sided  0.000084  0.001158   fdr_bh   333.455 -0.514576
31  conditions   Early_k3      Late_k1    True        True -5.666817  10.0   two-sided  0.000208  0.001427   fdr_bh   153.671 -0.497451
32  conditions   Early_k3    Medium_k1    True        True -5.194196  10.0   two-sided  0.000405  0.001855   fdr_bh    86.979 -0.483347
33  conditions   Early_k3     ZeroTorque    True        True -7.946195  10.0   two-sided  0.000012  0.000687   fdr_bh  1747.828 -0.717758
35  conditions    Late_k3    Transparent    True        True -3.255362  10.0   two-sided  0.008642  0.019804   fdr_bh      6.81 -0.382499
36  conditions    Late_k3     Early_k1    True        True -3.614376  10.0   two-sided  0.004734  0.012952   fdr_bh    11.123 -0.356889
37  conditions    Late_k3      Late_k1    True        True -3.394941  10.0   two-sided  0.006829  0.017072   fdr_bh     8.245 -0.343105
38  conditions    Late_k3    Medium_k1    True        True -3.104248  10.0   two-sided  0.011170  0.022753   fdr_bh     5.537 -0.326138
39  conditions    Late_k3     ZeroTorque    True        True -6.343914  10.0   two-sided  0.000084  0.001158   fdr_bh   333.621 -0.560251
40  conditions  Medium_k3    Transparent    True        True -3.348571  10.0   two-sided  0.007383  0.017655   fdr_bh     7.738 -0.444279
41  conditions  Medium_k3     Early_k1    True        True -5.842911  10.0   two-sided  0.000163  0.001427   fdr_bh    188.85 -0.419349
42  conditions  Medium_k3      Late_k1    True        True -4.269797  10.0   two-sided  0.001638  0.006433   fdr_bh    26.784 -0.404213
43  conditions  Medium_k3    Medium_k1    True        True -5.415048  10.0   two-sided  0.000295  0.001623   fdr_bh   113.807 -0.388374
44  conditions  Medium_k3     ZeroTorque    True        True -7.106776  10.0   two-sided  0.000033  0.000899   fdr_bh   756.272 -0.622860
51  conditions     Early_k1     ZeroTorque    True        True -2.515514  10.0   two-sided  0.030622  0.049535   fdr_bh      2.49 -0.197180
53  conditions      Late_k1     ZeroTorque    True        True -3.112574  10.0   two-sided  0.011012  0.022753   fdr_bh       5.6 -0.199069
54  conditions    Medium_k1     ZeroTorque    True        True -3.029579  10.0   two-sided  0.012686  0.024319   fdr_bh     4.998 -0.225276
------------------
LHipPowerTOTAL_TOTALinteg
partial effect size eta squared: 0.302626460797959
effect size is large
test statistic F: 4.33951740044847
p-unc: 4.771117034392757e-05
      Contrast              A             B  Paired  Parametric         T   dof alternative     p-unc    p-corr p-adjust     BF10    hedges
11  conditions    Late_k2  Early_k3    True        True -5.441344  10.0   two-sided  0.000284  0.005212   fdr_bh  117.469 -0.244169
26  conditions  Medium_k2    ZeroTorque    True        True  7.187749  10.0   two-sided  0.000030  0.001633   fdr_bh  822.206  0.315852
33  conditions   Early_k3    ZeroTorque    True        True  5.943862  10.0   two-sided  0.000142  0.003916   fdr_bh  212.233  0.369021
44  conditions  Medium_k3    ZeroTorque    True        True  4.540711  10.0   two-sided  0.001074  0.014761   fdr_bh   38.145  0.228652
------------------
LHipPowerTOTAL_POSITIVEinteg
partial effect size eta squared: 0.27427020494037996
effect size is large
test statistic F: 3.779233081064945
p-unc: 0.00024310936650649768
      Contrast              A              B  Paired  Parametric         T   dof alternative     p-unc    p-corr p-adjust    BF10    hedges
11  conditions    Late_k2   Early_k3    True        True -4.140597  10.0   two-sided  0.002010  0.035356   fdr_bh  22.578 -0.243861
26  conditions  Medium_k2     ZeroTorque    True        True  5.164119  10.0   two-sided  0.000423  0.023248   fdr_bh   83.82  0.327691
27  conditions   Early_k3    Late_k3    True        True  4.023194  10.0   two-sided  0.002426  0.035356   fdr_bh   19.31  0.260142
33  conditions   Early_k3     ZeroTorque    True        True  3.864536  10.0   two-sided  0.003137  0.035356   fdr_bh  15.608  0.374158
34  conditions    Late_k3  Medium_k3    True        True -3.738347  10.0   two-sided  0.003857  0.035356   fdr_bh  13.162 -0.196896
44  conditions  Medium_k3     ZeroTorque    True        True  3.751922  10.0   two-sided  0.003772  0.035356   fdr_bh  13.406  0.308502
------------------
LHipPowerTOTAL_NEGATIVEinteg
partial effect size eta squared: 0.17879244640067488
effect size is large
test statistic F: 2.177189501205068
p-unc: 0.025146088785411618
Empty DataFrame
Columns: [Contrast, A, B, Paired, Parametric, T, dof, alternative, p-unc, p-corr, p-adjust, BF10, hedges]
Index: []
------------------
LHipMomentinteg
partial effect size eta squared: 0.24988399659224525
effect size is large
test statistic F: 3.3312713694552536
p-unc: 0.0009015437201641232
      Contrast              A           B  Paired  Parametric         T   dof alternative     p-unc    p-corr p-adjust     BF10    hedges
9   conditions   Early_k2  ZeroTorque    True        True  4.884240  10.0   two-sided  0.000638  0.011845   fdr_bh   59.143  0.654383
18  conditions    Late_k2  ZeroTorque    True        True  3.592024  10.0   two-sided  0.004913  0.033774   fdr_bh    10.79  0.457186
26  conditions  Medium_k2  ZeroTorque    True        True  3.999530  10.0   two-sided  0.002520  0.020793   fdr_bh   18.709  0.521532
33  conditions   Early_k3  ZeroTorque    True        True  4.538718  10.0   two-sided  0.001077  0.011845   fdr_bh   38.047  0.503521
39  conditions    Late_k3  ZeroTorque    True        True  3.969289  10.0   two-sided  0.002646  0.020793   fdr_bh   17.967  0.370395
44  conditions  Medium_k3  ZeroTorque    True        True  5.534199  10.0   two-sided  0.000250  0.011845   fdr_bh  131.295  0.365661
53  conditions      Late_k1  ZeroTorque    True        True  4.593003  10.0   two-sided  0.000991  0.011845   fdr_bh   40.808  0.521838
54  conditions    Medium_k1  ZeroTorque    True        True  4.822602  10.0   two-sided  0.000699  0.011845   fdr_bh   54.714  0.345714
------------------
LAnkleROM_PLANTAR
partial effect size eta squared: 0.2415563481308323
effect size is large
test statistic F: 3.1848951142978392
p-GG-corr: 0.03250378316190888
Empty DataFrame
Columns: [Contrast, A, B, Paired, Parametric, T, dof, alternative, p-unc, p-corr, p-adjust, BF10, hedges]
Index: []
------------------
LAnkleROM_DORSI
partial effect size eta squared: 0.6432766081310191
effect size is large
test statistic F: 18.032924747679136
p-GG-corr: 7.303385301954268e-08
      Contrast              A              B  Paired  Parametric         T   dof alternative     p-unc    p-corr p-adjust     BF10    hedges
2   conditions   Early_k2   Early_k3    True        True  5.477288  10.0   two-sided  0.000270  0.002032   fdr_bh  122.652  0.361379
3   conditions   Early_k2    Late_k3    True        True  3.564756  10.0   two-sided  0.005140  0.009120   fdr_bh   10.397  0.290247
4   conditions   Early_k2  Medium_k3    True        True  3.956782  10.0   two-sided  0.002700  0.005713   fdr_bh   17.668  0.270786
5   conditions   Early_k2    Transparent    True        True -4.552146  10.0   two-sided  0.001055  0.003223   fdr_bh   38.713 -0.418031
6   conditions   Early_k2     Early_k1    True        True -3.315178  10.0   two-sided  0.007811  0.013425   fdr_bh    7.392 -0.249567
7   conditions   Early_k2      Late_k1    True        True -2.918738  10.0   two-sided  0.015334  0.024804   fdr_bh    4.296 -0.248697
9   conditions   Early_k2     ZeroTorque    True        True -4.896729  10.0   two-sided  0.000626  0.002790   fdr_bh   60.081 -0.533897
11  conditions    Late_k2   Early_k3    True        True  4.694589  10.0   two-sided  0.000849  0.002919   fdr_bh    46.49  0.468285
12  conditions    Late_k2    Late_k3    True        True  3.818566  10.0   two-sided  0.003381  0.006888   fdr_bh    14.67  0.407555
13  conditions    Late_k2  Medium_k3    True        True  4.216645  10.0   two-sided  0.001781  0.004665   fdr_bh   24.971  0.381541
14  conditions    Late_k2    Transparent    True        True -3.709224  10.0   two-sided  0.004046  0.007674   fdr_bh   12.653 -0.307456
18  conditions    Late_k2     ZeroTorque    True        True -3.581779  10.0   two-sided  0.004997  0.009120   fdr_bh   10.641 -0.419010
19  conditions  Medium_k2   Early_k3    True        True  4.744435  10.0   two-sided  0.000787  0.002919   fdr_bh   49.544  0.427911
20  conditions  Medium_k2    Late_k3    True        True  3.982938  10.0   two-sided  0.002589  0.005713   fdr_bh   18.298  0.363327
21  conditions  Medium_k2  Medium_k3    True        True  4.582530  10.0   two-sided  0.001007  0.003223   fdr_bh   40.261  0.340015
22  conditions  Medium_k2    Transparent    True        True -3.977763  10.0   two-sided  0.002610  0.005713   fdr_bh   18.172 -0.345422
23  conditions  Medium_k2     Early_k1    True        True -2.616659  10.0   two-sided  0.025745  0.039333   fdr_bh    2.851 -0.179292
26  conditions  Medium_k2     ZeroTorque    True        True -4.026153  10.0   two-sided  0.002414  0.005713   fdr_bh   19.387 -0.457662
29  conditions   Early_k3    Transparent    True        True -5.819712  10.0   two-sided  0.000168  0.002032   fdr_bh  183.824 -0.765894
30  conditions   Early_k3     Early_k1    True        True -5.746594  10.0   two-sided  0.000186  0.002032   fdr_bh  168.781 -0.597627
31  conditions   Early_k3      Late_k1    True        True -5.319208  10.0   two-sided  0.000338  0.002066   fdr_bh  101.337 -0.599306
32  conditions   Early_k3    Medium_k1    True        True -5.031854  10.0   two-sided  0.000513  0.002790   fdr_bh   71.155 -0.608776
33  conditions   Early_k3     ZeroTorque    True        True -6.178425  10.0   two-sided  0.000104  0.002032   fdr_bh  277.236 -0.887962
35  conditions    Late_k3    Transparent    True        True -5.490198  10.0   two-sided  0.000265  0.002032   fdr_bh  124.565 -0.736958
36  conditions    Late_k3     Early_k1    True        True -4.861944  10.0   two-sided  0.000659  0.002790   fdr_bh   57.504 -0.549999
37  conditions    Late_k3      Late_k1    True        True -4.463518  10.0   two-sided  0.001210  0.003326   fdr_bh   34.512 -0.551919
38  conditions    Late_k3    Medium_k1    True        True -3.994429  10.0   two-sided  0.002541  0.005713   fdr_bh   18.582 -0.562708
39  conditions    Late_k3     ZeroTorque    True        True -6.570421  10.0   two-sided  0.000063  0.002032   fdr_bh  427.923 -0.876751
40  conditions  Medium_k3    Transparent    True        True -4.972632  10.0   two-sided  0.000559  0.002790   fdr_bh   66.085 -0.690727
41  conditions  Medium_k3     Early_k1    True        True -5.413996  10.0   two-sided  0.000296  0.002032   fdr_bh  113.662 -0.516697
42  conditions  Medium_k3      Late_k1    True        True -4.480959  10.0   two-sided  0.001177  0.003326   fdr_bh   35.303 -0.517991
43  conditions  Medium_k3    Medium_k1    True        True -4.694004  10.0   two-sided  0.000849  0.002919   fdr_bh   46.456 -0.526420
44  conditions  Medium_k3     ZeroTorque    True        True -5.635443  10.0   two-sided  0.000217  0.002032   fdr_bh  148.079 -0.816998
51  conditions     Early_k1     ZeroTorque    True        True -2.669552  10.0   two-sided  0.023511  0.036945   fdr_bh    3.062 -0.262965
53  conditions      Late_k1     ZeroTorque    True        True -3.728389  10.0   two-sided  0.003921  0.007674   fdr_bh   12.986 -0.269067
54  conditions    Medium_k1     ZeroTorque    True        True -2.998216  10.0   two-sided  0.013384  0.022307   fdr_bh    4.788 -0.284524
------------------
LAnkleROM_PLANTAR2
partial effect size eta squared: 0.520779392275774
effect size is large
test statistic F: 10.867216139742125
p-unc: 2.6625013560980772e-12
      Contrast              A             B  Paired  Parametric          T   dof alternative         p-unc    p-corr p-adjust       BF10    hedges
2   conditions   Early_k2  Early_k3    True        True  -2.988672  10.0   two-sided  1.360451e-02  0.046765   fdr_bh      4.726 -0.312280
5   conditions   Early_k2   Transparent    True        True  -7.393542  10.0   two-sided  2.332545e-05  0.000354   fdr_bh    1014.05 -0.851345
9   conditions   Early_k2    ZeroTorque    True        True  -3.194643  10.0   two-sided  9.578374e-03  0.035121   fdr_bh      6.267 -0.509773
14  conditions    Late_k2   Transparent    True        True -10.970908  10.0   two-sided  6.756647e-07  0.000037   fdr_bh  2.274e+04 -0.861371
18  conditions    Late_k2    ZeroTorque    True        True  -3.553318  10.0   two-sided  5.239215e-03  0.025359   fdr_bh     10.236 -0.515599
22  conditions  Medium_k2   Transparent    True        True  -7.181476  10.0   two-sided  2.991000e-05  0.000354   fdr_bh    816.916 -0.841256
29  conditions   Early_k3   Transparent    True        True  -3.201590  10.0   two-sided  9.466119e-03  0.035121   fdr_bh      6.327 -0.571830
31  conditions   Early_k3     Late_k1    True        True   3.684346  10.0   two-sided  4.216014e-03  0.023188   fdr_bh     12.233  0.450218
32  conditions   Early_k3   Medium_k1    True        True   3.363094  10.0   two-sided  7.204690e-03  0.030481   fdr_bh      7.893  0.452335
37  conditions    Late_k3     Late_k1    True        True   2.922180  10.0   two-sided  1.524348e-02  0.049317   fdr_bh      4.316  0.496976
40  conditions  Medium_k3   Transparent    True        True  -6.405087  10.0   two-sided  7.781646e-05  0.000713   fdr_bh    357.002 -0.706034
45  conditions    Transparent    Early_k1    True        True   6.143792  10.0   two-sided  1.092091e-04  0.000858   fdr_bh    266.607  0.911754
46  conditions    Transparent     Late_k1    True        True   7.120915  10.0   two-sided  3.214171e-05  0.000354   fdr_bh    767.425  0.979291
47  conditions    Transparent   Medium_k1    True        True   7.385938  10.0   two-sided  2.353226e-05  0.000354   fdr_bh   1006.292  0.983141
51  conditions     Early_k1    ZeroTorque    True        True  -3.520597  10.0   two-sided  5.532915e-03  0.025359   fdr_bh      9.789 -0.563521
53  conditions      Late_k1    ZeroTorque    True        True  -4.603999  10.0   two-sided  9.741373e-04  0.006697   fdr_bh      41.39 -0.628284
54  conditions    Medium_k1    ZeroTorque    True        True  -3.782552  10.0   two-sided  3.586914e-03  0.021920   fdr_bh     13.973 -0.630429
------------------
Duty
partial effect size eta squared: 0.48988315759469614
effect size is large
test statistic F: 9.603351955304948
p-unc: 4.7865677677827225e-11
      Contrast              A            B  Paired  Parametric         T   dof alternative     p-unc    p-corr p-adjust      BF10    hedges
5   conditions   Early_k2  Transparent    True        True  5.590170  10.0   two-sided  0.000231  0.002539   fdr_bh   140.342  1.889920
9   conditions   Early_k2   ZeroTorque    True        True  3.708099  10.0   two-sided  0.004054  0.015926   fdr_bh    12.633  1.271196
12  conditions    Late_k2  Late_k3    True        True  3.130495  10.0   two-sided  0.010681  0.036718   fdr_bh     5.739  0.772972
14  conditions    Late_k2  Transparent    True        True  7.454993  10.0   two-sided  0.000022  0.000398   fdr_bh  1078.774  2.162407
18  conditions    Late_k2   ZeroTorque    True        True  4.485426  10.0   two-sided  0.001169  0.005846   fdr_bh    35.509  1.514390
22  conditions  Medium_k2  Transparent    True        True  7.454993  10.0   two-sided  0.000022  0.000398   fdr_bh  1078.774  1.964576
26  conditions  Medium_k2   ZeroTorque    True        True  4.485426  10.0   two-sided  0.001169  0.005846   fdr_bh    35.509  1.395636
29  conditions   Early_k3  Transparent    True        True  4.485426  10.0   two-sided  0.001169  0.005846   fdr_bh    35.509  1.526752
35  conditions    Late_k3  Transparent    True        True  3.194383  10.0   two-sided  0.009583  0.035136   fdr_bh     6.264  1.088582
40  conditions  Medium_k3  Transparent    True        True  5.220926  10.0   two-sided  0.000389  0.002907   fdr_bh     89.88  1.526752
45  conditions    Transparent   Early_k1    True        True -5.881717  10.0   two-sided  0.000155  0.002129   fdr_bh   197.542 -1.834510
46  conditions    Transparent    Late_k1    True        True -5.163978  10.0   two-sided  0.000423  0.002907   fdr_bh    83.805 -1.694648
47  conditions    Transparent  Medium_k1    True        True -8.964215  10.0   two-sided  0.000004  0.000236   fdr_bh  4457.924 -2.123033
51  conditions     Early_k1   ZeroTorque    True        True  5.163978  10.0   two-sided  0.000423  0.002907   fdr_bh    83.805  1.279545
53  conditions      Late_k1   ZeroTorque    True        True  4.352858  10.0   two-sided  0.001437  0.006587   fdr_bh    29.872  1.193883
54  conditions    Medium_k1   ZeroTorque    True        True  4.281744  10.0   two-sided  0.001607  0.006799   fdr_bh    27.209  1.399204
------------------
Synchrony
partial effect size eta squared: 0.5343603105087388
effect size is large
test statistic F: 11.47583254968147
p-GG-corr: 0.002080145111531762
      Contrast              A              B  Paired  Parametric         T   dof alternative     p-unc    p-corr p-adjust      BF10    hedges
0   conditions   Early_k2    Late_k2    True        True -4.112050  10.0   two-sided  0.002104  0.005259   fdr_bh    21.738 -0.791450
2   conditions   Early_k2   Early_k3    True        True -2.784691  10.0   two-sided  0.019295  0.036593   fdr_bh     3.579 -0.743583
3   conditions   Early_k2    Late_k3    True        True -7.717354  10.0   two-sided  0.000016  0.000111   fdr_bh  1399.604 -1.380566
4   conditions   Early_k2  Medium_k3    True        True -3.098617  10.0   two-sided  0.011277  0.023841   fdr_bh     5.494 -0.955821
5   conditions   Early_k2    Transparent    True        True -7.541301  10.0   two-sided  0.000020  0.000111   fdr_bh  1176.038 -3.133287
7   conditions   Early_k2      Late_k1    True        True  4.521345  10.0   two-sided  0.001106  0.003380   fdr_bh    37.201  1.273974
14  conditions    Late_k2    Transparent    True        True -7.488094  10.0   two-sided  0.000021  0.000111   fdr_bh  1115.176 -3.100063
15  conditions    Late_k2     Early_k1    True        True  3.076823  10.0   two-sided  0.011704  0.023841   fdr_bh     5.332  1.258489
16  conditions    Late_k2      Late_k1    True        True  7.395959  10.0   two-sided  0.000023  0.000111   fdr_bh  1016.527  1.923303
17  conditions    Late_k2    Medium_k1    True        True  5.146851  10.0   two-sided  0.000433  0.001589   fdr_bh    82.054  1.486153
20  conditions  Medium_k2    Late_k3    True        True -4.310414  10.0   two-sided  0.001536  0.004447   fdr_bh    28.254 -1.115474
22  conditions  Medium_k2    Transparent    True        True -7.576498  10.0   two-sided  0.000019  0.000111   fdr_bh  1217.945 -3.126429
24  conditions  Medium_k2      Late_k1    True        True  4.797720  10.0   two-sided  0.000726  0.002349   fdr_bh    53.015  1.287128
25  conditions  Medium_k2    Medium_k1    True        True  2.953761  10.0   two-sided  0.014441  0.028367   fdr_bh     4.506  0.945022
29  conditions   Early_k3    Transparent    True        True -7.481288  10.0   two-sided  0.000021  0.000111   fdr_bh    1107.6 -3.095733
30  conditions   Early_k3     Early_k1    True        True  3.468823  10.0   two-sided  0.006033  0.013826   fdr_bh     9.121  1.220164
31  conditions   Early_k3      Late_k1    True        True  6.542190  10.0   two-sided  0.000065  0.000277   fdr_bh   414.965  1.732462
32  conditions   Early_k3    Medium_k1    True        True  3.965529  10.0   two-sided  0.002663  0.006367   fdr_bh    17.876  1.388332
35  conditions    Late_k3    Transparent    True        True -7.358650  10.0   two-sided  0.000024  0.000111   fdr_bh   978.894 -3.074969
36  conditions    Late_k3     Early_k1    True        True  4.122204  10.0   two-sided  0.002070  0.005259   fdr_bh    22.034  1.636237
37  conditions    Late_k3      Late_k1    True        True  7.614015  10.0   two-sided  0.000018  0.000111   fdr_bh  1264.105  2.467328
38  conditions    Late_k3    Medium_k1    True        True  5.038244  10.0   two-sided  0.000508  0.001746   fdr_bh    71.723  1.964498
40  conditions  Medium_k3    Transparent    True        True -7.431969  10.0   two-sided  0.000022  0.000111   fdr_bh  1054.095 -3.091966
41  conditions  Medium_k3     Early_k1    True        True  3.262626  10.0   two-sided  0.008536  0.018779   fdr_bh     6.879  1.364671
42  conditions  Medium_k3      Late_k1    True        True  6.018723  10.0   two-sided  0.000129  0.000506   fdr_bh   231.266  2.051546
43  conditions  Medium_k3    Medium_k1    True        True  4.269057  10.0   two-sided  0.001639  0.004508   fdr_bh    26.758  1.611669
45  conditions    Transparent     Early_k1    True        True  8.020295  10.0   two-sided  0.000012  0.000111   fdr_bh  1876.409  3.178336
46  conditions    Transparent      Late_k1    True        True  7.806377  10.0   two-sided  0.000015  0.000111   fdr_bh  1526.777  3.184915
47  conditions    Transparent    Medium_k1    True        True  7.790671  10.0   two-sided  0.000015  0.000111   fdr_bh  1503.605  3.174641
------------------

------------------
RM_ANOVA NOT SIGNIFICANT, post-hoc tests not performed: 
LRF_integ ,LVAS_integ ,RTA_integ ,RSOL_and_RTA_integ ,RSOL_integ ,RGASL_integ ,RRF_integ ,RVAS_integ ,LSOL_and_LTA_peak ,LTA_peak ,LRF_peak ,LVAS_peak ,LHAM_peak ,RSOL_peak ,RGASL_peak ,RRF_peak ,RVAS_peak ,RHAM_peak ,LAnkleMomentTOTAL_integ ,LHipExtension_midstancepeak ,Stride_time ,Stance_time
